# Supplementary material for: Pregnancy-Induced Noncoding RNA (PINC) Associates with Polycomb Repressive Complex 2 and Regulates Mammary Epithelial Differentiation
Source: PLoS Genet. 2012 Jul 26;8(7):e1002840. doi: 10.1371/journal.pgen.1002840 (PMC3406180; doi:10.1371/journal.pgen.1002840)
Supplement: Table S2 — GO analysis of genes altered by mPINC knockdown reveals GO terms associated with development and differentiation. This spread sheet includes lists of genes identified by microarray analysis that are associated with each GO term (adjusted p value>0.05) by DAVID GO analysis. (XLSX) [file pgen.1002840.s003.xlsx]

## Sheet: Sheet1
													siPINC1.0/1.6 vs. siNEG		siPINC vs. siNEG
	probe name	entrez id	gene symbol	gene name								t test	fold change	t test	fold change
40963	A_55_P2142226	238393	Serpina3f	serine (or cysteine) peptidase inhibitor, clade A, member 3F								0.00142495	8.50832	0.00642226	2.31659
23762	A_55_P1990032	20311	Cxcl5	chemokine (C-X-C motif) ligand 5								0.00834726	6.93747	0.30162	1.27103
39509	A_55_P2163098	105349	Akr1c18	aldo-keto reductase family 1, member C18								0.00118958	6.7171	0.00213724	2.46836
25739	A_52_P267824	72361	Ces2g	carboxylesterase 2G								0.21747	6.40512	0.00956828	1.86434
59388	A_30_P01030369											0.00337799	6.4032	0.000957988	2.74568
26471	A_55_P2045896	14573	Gdnf	glial cell line derived neurotrophic factor								0.00375962	5.93296	0.0297899	1.77936
1282	A_30_P01032080											0.00976785	5.90926	0.0140704	2.45567
28646	A_30_P01031770											0.0051679	5.9016	0.0025293	2.17437
10714	A_51_P110301	12266	C3	complement component 3								0.00994939	5.60766	0.0810241	1.79838
16959	A_55_P1966774	628900	Serpina3i	serine (or cysteine) peptidase inhibitor, clade A, member 3I								0.0045377	5.44878	0.0160701	1.72608
54301	A_55_P1969276	15245	Hhip	Hedgehog-interacting protein								0.00186066	5.2976	0.0457841	1.58262
12835	A_51_P123625	16365	Irg1	immunoresponsive gene 1								0.00806669	4.87825	0.141062	1.40495
3094	A_51_P123625	16365	Irg1	immunoresponsive gene 1								0.0030977	4.86417	0.0460037	1.34081
35746	A_51_P123625	16365	Irg1	immunoresponsive gene 1								0.00613492	4.70528	0.195938	1.426
28124	A_55_P1998471	20202	S100a9	S100 calcium binding protein A9 (calgranulin B)								0.00465686	4.66372	0.095979	1.35054
59845	A_51_P123625	16365	Irg1	immunoresponsive gene 1								0.00134999	4.61636	0.0400173	1.46898
14807	A_51_P123625	16365	Irg1	immunoresponsive gene 1								0.0088559	4.60852	0.466267	1.12774
37851	A_51_P146223	64661	Krtdap	keratinocyte differentiation associated protein								0.00534731	4.45567	0.000729294	2.16466
10609	A_51_P123625	16365	Irg1	immunoresponsive gene 1								0.00431291	4.43235	0.366273	1.12878
11380	A_51_P146560	56047	Msln	mesothelin								0.00455114	4.39427	0.00237372	2.12811
8762	A_52_P104658	16687	Krt6a	keratin 6A								0.00332523	4.29001	0.00112914	2.62196
24619	A_51_P123625	16365	Irg1	immunoresponsive gene 1								0.00439928	4.21395	0.36414	1.17403
61194	A_51_P123625	16365	Irg1	immunoresponsive gene 1								0.00540173	4.16817	0.600706	1.0979
26035	A_51_P326191	20715	Serpina3g	serine (or cysteine) peptidase inhibitor, clade A, member 3G								0.00801444	4.1167	0.0359009	1.93071
47328	A_51_P363187	14825	Cxcl1	chemokine (C-X-C motif) ligand 1								0.00873491	3.95483	0.807968	0.967753
27817	A_51_P115005	13614	Edn1	endothelin 1								0.00258248	3.94929	0.000400352	1.5266
8058	A_51_P336325	18405	Orm1	orosomucoid 1								0.00416491	3.90242	0.165263	1.14778
20715	A_51_P185660	20308	Ccl9	chemokine (C-C motif) ligand 9								0.00128662	3.85119	0.00681247	2.1374
41516	A_30_P01032042											0.00693544	3.77517	0.0678333	1.59422
25393	A_51_P115005	13614	Edn1	endothelin 1								0.00185699	3.77015	0.00607335	1.52878
22902	A_55_P2125154	432985	Gm5476	type II keratin Kb17P pseudogene								0.00412055	3.7541	0.0116238	2.298
30614	A_51_P126275	16688	Krt6b	keratin 6B								0.00350602	3.67042	0.000561598	2.20953
37623	A_51_P115005	13614	Edn1	endothelin 1								0.00963717	3.64469	0.0892669	1.58445
46770	A_55_P1987146	78249	Gpr115	G protein-coupled receptor 115								0.0120497	3.60329	0.00857964	1.98256
24973	A_55_P2042487	22240	Dpysl3	dihydropyrimidinase-like 3								0.00369582	3.60314	0.0246211	1.56994
55638	A_55_P2021981	13041	Ctsw	cathepsin W								0.00246365	3.59132	0.0512462	1.21103
57034	A_51_P265374	26464	Vnn3	vanin 3								0.00903527	3.45851	0.0586641	1.4486
49810	A_51_P484158	70358	Steap1	six transmembrane epithelial antigen of the prostate 1								0.00177605	3.44035	0.00284493	1.50357
49079	A_52_P487686	100034684	BC100530	cDNA sequence BC100530								5.78238e-05	3.36309	0.00188768	1.3854
36193	A_52_P39083	320924	Ccbe1	collagen and calcium binding EGF domains 1								0.00142863	3.35784	0.0130369	1.46245
44339	A_51_P499838	12182	Bst1	bone marrow stromal cell antigen 1								0.0019215	3.28272	0.00489678	1.7221
619	A_55_P2143025	20348	Sema3c	sema domain, immunoglobulin domain (Ig), short basic domain, secreted, (semaphorin) 3C								0.00229308	3.23164	0.0215436	1.39281
13391	A_51_P504815	20863	Stfa3	stefin A3								0.000432771	3.21742	0.00406601	1.51669
35270	A_55_P2174143	20754	Sprr1b	small proline-rich protein 1B								0.0050892	3.21401	0.0360762	1.31005
12774	A_51_P236267	20452	St8sia4	ST8 alpha-N-acetyl-neuraminide alpha-2,8-sialyltransferase 4								0.00330939	3.15926	0.811819	0.978966
57736	A_52_P681310	18793	Plaur	plasminogen activator, urokinase receptor								0.00527252	3.15033	0.0214628	1.66217
57788	A_52_P87839	20348	Sema3c	sema domain, immunoglobulin domain (Ig), short basic domain, secreted, (semaphorin) 3C								0.00696114	3.1154	0.0383908	1.40726
54247	A_55_P2273959	100038726	G930009F23Rik	RIKEN cDNA G930009F23 gene								0.00176509	3.09168	0.194618	1.22815
12626	A_66_P138462	20762	Sprr2h	small proline-rich protein 2H								0.00515536	3.04906	0.448911	1.07693
28122	A_55_P2041828	22152	Tubb3	tubulin, beta 3 class III								0.00898606	3.02685	0.000281126	1.87365
61560	A_51_P359046	57277	Slurp1	secreted Ly6/Plaur domain containing 1								0.0194332	2.96298	0.00252984	3.09053
52535	A_51_P238722	17064	Cd93	CD93 antigen								0.00542824	2.95821	0.882059	1.03655
38482	A_51_P241715											9.62135e-05	2.93248	0.885099	1.00307
3420	A_52_P675395	12778	Cxcr7	chemokine (C-X-C motif) receptor 7								0.0106128	2.92249	0.00764064	2.58213
26865	A_52_P23225	14734	Gpc3	glypican 3								0.00781185	2.91777	0.106454	1.37447
9196	A_51_P225493	69428	1700016C15Rik	RIKEN cDNA 1700016C15 gene								0.000804068	2.79271	0.183089	1.09664
5415	A_52_P550884	320679	Samd12	sterile alpha motif domain containing 12								0.00149883	2.77606	0.032435	1.55242
49609	A_51_P293688	67844	Rab32	RAB32, member RAS oncogene family								0.001463	2.73268	0.00711482	1.35907
11476	A_55_P2143517	14314	Fstl1	follistatin-like 1								0.00106276	2.71298	0.00244845	1.29468
39015	A_55_P2032946	100042295	Gm3776	predicted gene 3776								0.00355032	2.69825	0.0383494	1.66274
48641	A_55_P2035320	18030	Nfil3	nuclear factor, interleukin 3, regulated								0.00221199	2.67829	0.0387353	1.26516
25725	A_55_P2106175	14528	Gch1	GTP cyclohydrolase 1								0.000771722	2.66591	0.0393884	1.1457
21829	A_51_P121179	227358	Fam132b	family with sequence similarity 132, member B								0.0014267	2.60782	0.0114274	1.54288
28232	A_51_P144349	207521	Dtx4	deltex 4 homolog (Drosophila)								0.00686243	2.59845	0.00218383	1.3833
49505	A_51_P213359	15117	Has2	hyaluronan synthase 2								0.00333569	2.58929	0.0085562	1.92728
62539	A_55_P2111163	12309	S100g	S100 calcium binding protein G								7.51967e-05	2.58548	0.0578136	1.79118
20814	A_55_P2071132	79201	Tnfrsf23	tumor necrosis factor receptor superfamily, member 23								0.000210574	2.57861	0.00828592	1.63263
10316	A_55_P2139809	14168	Fgf13	fibroblast growth factor 13								0.00175182	2.56072	0.0251713	1.34469
12841	A_51_P121179	227358	Fam132b	family with sequence similarity 132, member B								0.00567911	2.54698	0.0540708	1.52639
55002	A_51_P254299	106565	Dlk2	delta-like 2 homolog (Drosophila)								0.00635872	2.54046	0.0122805	1.80514
5852	A_55_P2156022	227358	Fam132b	family with sequence similarity 132, member B								0.00681212	2.53458	0.0200761	1.34068
27583	A_30_P01023412											0.00227779	2.52934	0.00859322	1.5531
15373	A_55_P2115401	12182	Bst1	bone marrow stromal cell antigen 1								0.0032837	2.52074	0.0148794	1.54848
52124	A_51_P121179	227358	Fam132b	family with sequence similarity 132, member B								0.000167861	2.48538	0.0316668	1.38341
39268	A_55_P2102065	100042314	Gm10639	predicted gene 10639								0.00992507	2.48377	0.0287174	1.52782
3493	A_51_P121179	227358	Fam132b	family with sequence similarity 132, member B								0.00269824	2.48327	0.0527817	1.3974
12174	A_55_P1997756	16193	Il6	interleukin 6								0.00646653	2.47762	0.00417059	1.11306
8138	A_30_P01028766											0.00478261	2.46876	0.0198482	1.48855
56001	A_30_P01030879											0.00413695	2.46367	0.0146582	1.60205
24876	A_51_P130475	22417	Wnt4	wingless-related MMTV integration site 4								0.00539991	2.46026	0.0124683	1.78643
12125	A_52_P155805	68355	2010204K13Rik	RIKEN cDNA 2010204K13 gene								0.000555149	2.45737	0.0426526	1.55683
1715	A_51_P105068	71897	Lypd6b	LY6/PLAUR domain containing 6B								0.000540839	2.44588	0.0858521	1.56337
27183	A_66_P101935	16688	Krt6b	keratin 6B								0.00914405	2.44307	0.000907635	1.57225
14658	A_51_P121179	227358	Fam132b	family with sequence similarity 132, member B								0.00645709	2.43797	0.0183083	1.2994
4868	A_51_P105068	71897	Lypd6b	LY6/PLAUR domain containing 6B								0.00859045	2.42367	0.0451615	1.50039
58940	A_51_P105068	71897	Lypd6b	LY6/PLAUR domain containing 6B								0.00160176	2.41829	0.129951	1.3652
31942	A_52_P292792	12837	Col8a1	collagen, type VIII, alpha 1								0.00698995	2.41257	0.157586	1.17463
19219	A_66_P139703	22417	Wnt4	wingless-related MMTV integration site 4								0.00670862	2.40998	0.0112056	1.83935
32046	A_51_P381618	85031	Pla1a	phospholipase A1 member A								0.00446012	2.39206	0.0170986	1.52964
38303	A_51_P121179	227358	Fam132b	family with sequence similarity 132, member B								0.000545678	2.38879	0.0574463	1.37499
12343	A_55_P2096947	13874	Ereg	epiregulin								0.00425277	2.38476	0.020881	1.11765
21041	A_55_P2042743	14659	Glrp1	glutamine repeat protein 1								0.000246886	2.34619	0.185228	1.16031
35147	A_55_P2181251	214239	A430105I19Rik	RIKEN cDNA A430105I19 gene								0.00906532	2.34453	0.016415	1.34134
15028	A_55_P2059010	19659	Rbp1	retinol binding protein 1, cellular								0.00554976	2.33752	0.0178167	1.6183
33644	A_51_P121179	227358	Fam132b	family with sequence similarity 132, member B								0.00878337	2.33358	0.0534923	1.30474
106	A_55_P1985950	170745	Xpnpep2	X-prolyl aminopeptidase (aminopeptidase P) 2, membrane-bound								0.00624378	2.33254	0.00244224	1.30699
41992	A_51_P105068	71897	Lypd6b	LY6/PLAUR domain containing 6B								0.000208915	2.32736	0.0911825	1.51789
30907	A_51_P483473	20454	St3gal5	ST3 beta-galactoside alpha-2,3-sialyltransferase 5								0.0050491	2.32649	0.00942745	1.51327
53090	A_51_P343833	22029	Traf1	TNF receptor-associated factor 1								0.00563964	2.32256	0.253054	0.915737
29373	A_51_P345340	69665	2310043J07Rik	RIKEN cDNA 2310043J07 gene								0.00794562	2.30896	0.0081736	2.70218
5043	A_52_P648601	75590	Dusp9	dual specificity phosphatase 9								0.00081166	2.28837	0.0763191	1.4971
54293	A_55_P2132651	22402	Wisp1	WNT1 inducible signaling pathway protein 1								0.00197175	2.28751	0.00774287	1.57127
26098	A_51_P517695	17071	Ly6f	lymphocyte antigen 6 complex, locus F								0.00142858	2.28555	0.225611	1.41375
7194	A_51_P121179	227358	Fam132b	family with sequence similarity 132, member B								0.00696864	2.27481	0.0106758	1.43498
52395	A_55_P2147081	21930	Tnfaip6	tumor necrosis factor alpha induced protein 6								0.00221574	2.27341	0.0466315	1.26691
48318	A_55_P2066543	269717	Orai2	ORAI calcium release-activated calcium modulator 2								0.00909711	2.27068	0.928665	0.99295
34537	A_55_P2358216	319854	A930006I01Rik	RIKEN cDNA A930006I01 gene								0.00626466	2.26684	0.244323	1.21243
3992	A_55_P2086664	232670	Tspan33	tetraspanin 33								0.000550694	2.26457	0.023452	1.64212
19500	A_55_P1985850	21857	Timp1	tissue inhibitor of metalloproteinase 1								0.000638175	2.24099	0.00181303	1.28387
25616	A_51_P121179	227358	Fam132b	family with sequence similarity 132, member B								0.00548785	2.23742	0.0935746	1.30205
6087	A_51_P179258	269152	Kif26b	kinesin family member 26B								0.00135037	2.2365	0.00906502	1.56868
58860	A_55_P2258261	100503969	1810008I18Rik	RIKEN cDNA 1810008I18 gene								0.00191683	2.2196	0.00840797	1.24508
30997	A_55_P2274592	22422	Wnt7b	wingless-related MMTV integration site 7B								0.00645663	2.21086	0.0143814	1.716
2799	A_51_P488196	73230	Bmper	BMP-binding endothelial regulator								0.00856357	2.18705	0.0244208	1.49542
60948	A_52_P18236	18729	Pira6	paired-Ig-like receptor A6								0.00767794	2.18163	0.706225	1.11555
52980	A_55_P1981455											0.00554432	2.1811	0.659009	0.956135
29554	A_55_P2140592	73712	Dmkn	dermokine								0.0063854	2.1759	0.00728705	1.84112
36461	ERCC-00077_121											0.00449783	2.17421	0.215649	1.58109
41696	A_51_P209930	20167	Rtn2	reticulon 2 (Z-band associated protein)								0.00870542	2.17334	0.233434	1.14372
50553	A_55_P1963006											0.00415641	2.17178	0.0013857	2.16319
9890	A_55_P2023391	230824	Grhl3	grainyhead-like 3 (Drosophila)								0.0019925	2.1474	0.0907162	1.13185
50894	A_51_P510891	11576	Afp	alpha fetoprotein								0.0108215	2.14301	0.00730577	2.53804
12346	A_51_P426195	18158	Nppb	natriuretic peptide type B								0.00452321	2.14137	0.298002	1.07302
28011	A_30_P01022942											0.0128923	2.12615	0.000231689	2.75122
59084	A_55_P2133405	73712	Dmkn	dermokine								0.0093361	2.12072	0.0134299	1.73745
56867	A_52_P59318	98711	Rdh10	retinol dehydrogenase 10 (all-trans)								0.0013025	2.10777	0.00705653	1.49874
14696	A_51_P351194	72383	Cnfn	cornifelin								0.00112255	2.09757	0.144176	1.33532
21736	A_55_P2133370	100043726	Gm4610	predicted gene 4610								0.008493	2.09709	0.0252587	1.30298
54081	ERCC-00069_99											0.00483928	2.09114	0.131813	1.41798
54027	A_51_P247184	18162	Npr3	natriuretic peptide receptor 3								0.050898	2.08808	0.00439927	1.86364
36166	A_51_P286737	20296	Ccl2	chemokine (C-C motif) ligand 2								0.000560192	2.08455	0.128765	1.37163
2661	A_51_P455997	17263	Meg3	maternally expressed 3								0.00704876	2.08158	0.944089	0.991465
22326	A_55_P1955656	13024	Ctla2a	cytotoxic T lymphocyte-associated protein 2 alpha								0.00499796	2.07596	0.0118485	1.66885
26224	A_30_P01021618											0.00168482	2.07437	0.0416331	1.31629
44309	A_52_P302433	18792	Plau	plasminogen activator, urokinase								0.000671303	2.07238	0.0163307	1.34774
12860	A_51_P105068	71897	Lypd6b	LY6/PLAUR domain containing 6B								0.00538847	2.07177	0.0556931	1.26349
30632	A_55_P1956083	238377	Gpr68	G protein-coupled receptor 68								0.00269563	2.06487	0.0302956	1.52481
9157	A_55_P2034870	545758	Gm5868	predicted gene 5868								0.00339987	2.06271	0.274702	1.28524
32022	A_55_P2122709	71704	Arhgef3	Rho guanine nucleotide exchange factor (GEF) 3								0.00665725	2.05614	0.0246195	1.4716
10757	A_55_P2133997	74591	Abca12	ATP-binding cassette, sub-family A (ABC1), member 12								0.00706175	2.04811	0.000528777	2.09614
19642	A_51_P430929	208659	Fam20a	family with sequence similarity 20, member A								0.0012993	2.04575	0.00410394	1.84167
40235	A_51_P142744	240725	Sulf1	sulfatase 1								0.0220778	2.04547	0.00159833	2.101
5964	A_51_P385099	21926	Tnf	tumor necrosis factor								0.0062132	2.03981	0.103198	1.3108
47277	A_55_P2190299	75578	Fggy	FGGY carbohydrate kinase domain containing								0.000797578	2.02818	0.167452	1.30695
51284	ERCC-00147_344											0.00108847	2.02627	0.99712	1.00203
15432	A_55_P2421597	21923	Tnc	tenascin C								0.00798968	2.02589	0.00653103	2.83249
18419	A_55_P1972034	73732	Muc16	mucin 16								0.00484221	2.02363	0.0315844	1.32018
19788	A_55_P2151308											0.00293006	2.02041	0.0180458	1.44036
56002	A_55_P2318934											0.00171337	1.9952	0.0379579	1.18359
43448	A_30_P01017895											0.00824319	1.98682	0.297337	1.04043
54754	A_55_P2075385	269717	Orai2	ORAI calcium release-activated calcium modulator 2								0.00427634	1.97918	0.75806	1.04782
40353	A_51_P448178	243043	Kctd8	potassium channel tetramerisation domain containing 8								0.00996218	1.97534	0.557954	1.11613
60687	A_55_P2137701	100041433	Gm13247	predicted gene 13247								0.00300672	1.97382	0.000447403	1.64668
27391	A_55_P2093595	67468	Mmd	monocyte to macrophage differentiation-associated								0.00505517	1.97063	0.00623352	1.44871
62783	A_51_P112223	14860	Gsta4	glutathione S-transferase, alpha 4								0.00947486	1.95996	0.0345576	1.56786
48346	A_30_P01028300											0.00704017	1.958	0.288145	1.09864
1773	A_51_P131442	29861	Dpf1	D4, zinc and double PHD fingers family 1								0.00982753	1.95389	0.147275	1.11684
14614	A_51_P219918	230678	Tmem125	transmembrane protein 125								0.00825523	1.94421	0.011111	1.42849
47508	A_55_P2163363	70809	Clec2g	C-type lectin domain family 2, member g								0.00106189	1.9428	0.00259263	1.23382
57310	A_55_P1978241	11876	Artn	artemin								0.00114941	1.93435	0.00900545	1.44832
12999	A_51_P112223	14860	Gsta4	glutathione S-transferase, alpha 4								0.00556062	1.93037	0.00608404	1.43102
42372	A_55_P2056729	16008	Igfbp2	insulin-like growth factor binding protein 2								0.0080651	1.92968	0.00631812	2.1164
27638	A_55_P1973213	328162	Trmt61a	tRNA methyltransferase 61 homolog A (S. cerevisiae)								0.00594363	1.92808	0.0114105	1.32181
9348	A_52_P544043	18552	Pcsk5	proprotein convertase subtilisin/kexin type 5								0.00148444	1.92592	0.00969807	1.46779
54760	A_55_P2123877	327963	Zfp616	zinc finger protein 616								0.00883318	1.92573	0.193548	1.33941
18569	A_30_P01023201											0.00868494	1.9253	0.21343	1.51326
52231	A_55_P2032678	16948	Lox	lysyl oxidase								0.0046212	1.90702	0.0271996	1.83328
49448	A_55_P1975560	15951	Ifi204	interferon activated gene 204								0.00904003	1.9051	0.187064	0.879415
11836	A_51_P245368	18669	Abcb1b	ATP-binding cassette, sub-family B (MDR/TAP), member 1B								0.000513157	1.89346	0.00829649	1.30709
6585	A_55_P1998947	94092	Trim16	tripartite motif-containing 16								0.00610642	1.8913	0.0253021	1.41899
38270	A_30_P01030037											0.00557105	1.88896	0.523652	1.19576
34441	A_51_P112223	14860	Gsta4	glutathione S-transferase, alpha 4								0.00153709	1.88817	0.00339189	1.42858
41028	A_55_P2274782	19113	Prl7a1	prolactin family 7, subfamily a, member 1								0.00342431	1.88674	0.266216	1.18273
53809	A_55_P1955998	195046	Nlrp1a	NLR family, pyrin domain containing 1A								0.00128994	1.88091	0.00289467	1.33681
23398	A_51_P112223	14860	Gsta4	glutathione S-transferase, alpha 4								0.00960307	1.88007	0.00507585	1.44532
57239	A_51_P112223	14860	Gsta4	glutathione S-transferase, alpha 4								0.00317064	1.87941	0.0119072	1.51338
57327	A_52_P155554	104252	Cdc42ep2	CDC42 effector protein (Rho GTPase binding) 2								0.00573439	1.877	0.00837946	1.31645
20080	A_55_P2111355	353156	Egfl7	EGF-like domain 7								0.00461299	1.87625	0.0638135	1.17809
40905	A_51_P351166	17927	Myod1	myogenic differentiation 1								0.00386824	1.87261	0.0863155	1.3843
46780	A_51_P112223	14860	Gsta4	glutathione S-transferase, alpha 4								0.00570097	1.86948	0.00753823	1.38498
15274	A_55_P1973033	268977	Ltbp1	latent transforming growth factor beta binding protein 1								0.000210093	1.86246	0.00491929	1.57484
33157	A_55_P2017636	21825	Thbs1	thrombospondin 1								0.00907011	1.86152	0.026494	1.36987
50327	A_30_P01022008											0.00687803	1.85909	0.723707	1.14841
15900	A_52_P463977	68487	Tmem140	transmembrane protein 140								0.00789253	1.8544	0.52877	1.03781
53191	A_51_P115817	78255	Ralgps2	Ral GEF with PH domain and SH3 binding motif 2								0.0013346	1.84929	0.415198	1.07229
11724	A_51_P171616	22409	Wnt10a	wingless related MMTV integration site 10a								0.00183534	1.84653	0.0277731	1.24445
16893	A_55_P2042612	50908	C1s	complement component 1, s subcomponent								0.000401659	1.84637	0.434314	1.05025
37972	A_51_P111164	223881	Rnd1	Rho family GTPase 1								0.00516332	1.84295	0.0810157	1.13234
9506	A_51_P112223	14860	Gsta4	glutathione S-transferase, alpha 4								0.00261729	1.83921	0.00855726	1.46974
12448	A_51_P368496	103743	Tmem98	transmembrane protein 98								0.00287337	1.8359	0.0214205	1.24577
6939	A_55_P2035102	18263	Odc1	ornithine decarboxylase, structural 1								0.00859275	1.83166	0.0402091	1.36817
32550	A_55_P2161026	76376	Slc24a2	solute carrier family 24 (sodium/potassium/calcium exchanger), member 2								0.00829147	1.82472	0.00294889	1.86719
36153	A_52_P597775	232431	Gprc5a	G protein-coupled receptor, family C, group 5, member A								0.00170933	1.82435	0.0022128	1.77428
11252	A_55_P2349148	74756	5830408B19Rik	RIKEN cDNA 5830408B19 gene								0.00713593	1.82285	0.0352863	1.30716
6749	A_55_P1985433	211323	Nrg1	neuregulin 1								0.00872401	1.8214	0.29664	1.07556
54638	A_51_P102518	75667	Tmem225	transmembrane protein 225								0.00283717	1.82122	0.338421	1.34119
54720	A_52_P504787	13841	Epha7	Eph receptor A7								0.008917	1.81899	0.0413298	1.28004
9150	A_55_P2205186	76009	5830415G21Rik	RIKEN cDNA 5830415G21 gene								0.00820075	1.8189	0.0412804	1.4133
27897	A_52_P26299	215085	Slc35f1	solute carrier family 35, member F1								0.00601896	1.81702	0.130322	1.18842
39684	A_51_P124236	259024	Olfr381	olfactory receptor 381								0.00431846	1.8151	0.0570402	1.3864
57117	A_30_P01021920											0.000809024	1.81307	0.0979367	1.64092
55485	A_52_P186033	20737	Spn	sialophorin								0.00627394	1.80978	0.109816	1.11601
48228	A_55_P1989673	24059	Slco2a1	solute carrier organic anion transporter family, member 2a1								0.00271731	1.80914	0.0577122	1.17555
52390	A_51_P276479	214639	4930486L24Rik	RIKEN cDNA 4930486L24 gene								0.00615828	1.80837	0.139782	1.08585
3112	A_30_P01025570											0.00591753	1.80815	0.00261291	1.48188
31982	A_51_P112223	14860	Gsta4	glutathione S-transferase, alpha 4								0.00801282	1.80559	0.0148279	1.52525
38143	A_55_P2108784	239027	Arhgap22	Rho GTPase activating protein 22								0.0019651	1.80502	0.383586	0.963937
22068	A_51_P249118	18670	Abcb4	ATP-binding cassette, sub-family B (MDR/TAP), member 4								0.00752413	1.80207	0.0202146	1.21767
23997	A_55_P2115318	207854	Fmr1nb	fragile X mental retardation 1 neighbor								0.00652011	1.80005	0.166483	1.92338
51509	ERCC-00046_63											0.0873523	1.75394	0.00478834	2.08664
54499	A_55_P2064193	100038699	Gm10754	predicted gene 10754								0.0846793	1.6879	0.00372144	2.05444
38992	A_52_P136709	18559	Pctp	phosphatidylcholine transfer protein								0.0252242	1.66541	0.0054097	1.87155
54259	A_51_P171772	58208	Bcl11b	B-cell leukemia/lymphoma 11B								0.0216099	1.65577	0.00506409	1.89346
6162	A_66_P101360	244653	Hydin	HYDIN, axonemal central pair apparatus protein								0.0163332	1.62178	0.00950516	1.81729
9338	A_52_P95759	237353	Sh3rf3	SH3 domain containing ring finger 3								0.0976475	1.5713	0.000294169	1.93513
10303	A_51_P108226	66107	1100001G20Rik	RIKEN cDNA 1100001G20 gene								0.0230658	1.5553	0.00131551	2.02597
6367	ERCC-00043_129											0.0159658	1.54458	0.00646138	2.36891
40171	A_55_P2217438	170947	Myoz3	myozenin 3								0.30276	1.53937	0.00369644	2.10426
52423	A_66_P121972	666803	Gm8298	predicted gene 8298								0.130616	1.50828	0.00149236	1.82786
56783	A_52_P628915	20983	Syt4	synaptotagmin IV								0.243269	1.41725	0.00957492	1.82928
22728	A_51_P207706	208164	Fam180a	family with sequence similarity 180, member A								0.0407936	1.39145	0.00767376	2.19029
51095	A_55_P1958971	433597	Gm5538	predicted gene 5538								0.416208	1.31421	0.00509096	2.0525
37304	A_55_P2086433	231655	Oasl1	2'-5' oligoadenylate synthetase-like 1								0.00318924	1.29829	0.00517171	0.540082
45563	A_30_P01029800											0.232589	1.2773	0.00447696	1.89126
29738	A_55_P2421835	74727	4930517G19Rik	RIKEN cDNA 4930517G19 gene								0.152822	1.24867	0.00498947	1.81876
22894	A_55_P2065354											0.529951	1.23708	0.0010925	1.88564
19751	A_66_P131614	57866	AA545190	EST AA545190								0.740697	1.14531	0.0051252	1.93372
46746	ERCC-00069_99											0.238151	1.07776	8.10722e-05	1.97007
59332	A_51_P171075	12981	Csf2	colony stimulating factor 2 (granulocyte-macrophage)								0.779826	1.07727	0.00357259	0.53584
52259	A_51_P174143	18716	Pip	prolactin induced protein								0.757223	0.99382	0.000835657	3.15857
2544	ERCC-00099_60											0.81125	0.971115	0.00740668	1.80579
8046	A_55_P2039027	73266	Speer6-ps1	spermatogenesis associated glutamate (E)-rich protein 6, pseudogene 1								0.830123	0.943699	0.000983743	0.508223
39635	A_55_P2045456	258546	Olfr806	olfactory receptor 806								0.767884	0.943127	0.00564821	0.528013
55495	A_55_P2110062											0.623536	0.922538	0.00871864	0.538758
18758	A_55_P1995537	17523	Mpo	myeloperoxidase								0.000306694	0.908961	0.00190235	0.537938
5388	A_51_P285206	12500	Cd3d	CD3 antigen, delta polypeptide								0.243746	0.873442	0.00262865	0.522513
45426	A_55_P2084470	338364	Trim65	tripartite motif-containing 65								0.414365	0.849613	0.00535907	2.80006
39613	A_51_P104687	14599	Gh	growth hormone								0.133903	0.815409	0.00376232	0.469736
43669	A_55_P2178972	100039307	Gm2149	predicted gene 2149								0.449934	0.806411	0.00544304	0.548324
13765	A_55_P1972386	17174	Masp1	mannan-binding lectin serine peptidase 1								0.0307728	0.785051	0.00534446	1.81303
47252	A_66_P102756	791265	Gm9984	predicted gene 9984								0.246586	0.769453	0.00190233	0.540126
28107	A_55_P2078463	18185	Nrl	neural retina leucine zipper gene								0.203213	0.746766	0.0069651	0.511072
35862	A_30_P01017511											0.143238	0.722406	0.00776577	0.458997
29093	3xSLv1											0.0219966	0.679694	0.00584712	0.474162
6747	A_51_P112355	16145	Igtp	interferon gamma induced GTPase								0.0132011	0.674422	0.0028635	0.534398
12072	ERCC-00098_150											0.197332	0.65673	0.00249838	0.553024
8265	A_51_P112355	16145	Igtp	interferon gamma induced GTPase								0.0230311	0.635143	0.000118208	0.490044
11666	A_51_P112355	16145	Igtp	interferon gamma induced GTPase								0.00924746	0.629052	0.0021139	0.541021
3765	A_51_P112355	16145	Igtp	interferon gamma induced GTPase								0.00115309	0.613278	0.000307901	0.537248
45023	A_30_P01026985											0.0112414	0.6046	0.00652185	0.497456
21137	A_51_P112355	16145	Igtp	interferon gamma induced GTPase								0.0130178	0.591388	0.00387389	0.491507
17246	A_51_P112355	16145	Igtp	interferon gamma induced GTPase								0.0307857	0.584383	0.00626319	0.512093
19606	A_51_P112355	16145	Igtp	interferon gamma induced GTPase								0.0163983	0.574997	0.00213129	0.517277
15958	A_51_P208361	56248	Ak3	adenylate kinase 3								0.000872332	0.55925	0.00546921	0.543593
12989	A_65_P10673	224090	Tmem44	transmembrane protein 44								0.00853343	0.555359	0.478169	1.04798
57363	A_52_P346225	74068	Asz1	ankyrin repeat, SAM and basic leucine zipper domain containing 1								0.0015373	0.555336	0.51375	0.749661
39068	A_55_P2020706	20391	Sgca	sarcoglycan, alpha (dystrophin-associated glycoprotein)								0.00497497	0.555073	0.0647873	0.810288
3432	A_55_P2104382											0.00603785	0.554525	0.0442144	0.691251
54141	A_51_P267370	64294	Itm2c	integral membrane protein 2C								0.00443674	0.55438	0.0491945	0.830132
9997	A_30_P01027299											0.000536272	0.552298	0.00720961	0.812715
27613	A_66_P126293	16416	Itgb3	integrin beta 3								0.00118251	0.551212	0.0761965	0.655953
965	A_55_P2125049	100529082	Gm11127	predicted gene 11127								0.00744094	0.549672	0.000224734	0.661715
19513	A_55_P2046807	20692	Sparc	secreted acidic cysteine rich glycoprotein								0.00588633	0.548841	0.00578301	0.789222
29658	A_55_P2002577	13849	Ephx1	epoxide hydrolase 1, microsomal								0.00634944	0.548152	0.0122389	0.748339
50743	A_30_P01029883											0.00339706	0.547703	0.009077	0.808533
4143	A_30_P01022642											0.000919692	0.547589	0.0104876	0.653894
61107	A_55_P2046812	20692	Sparc	secreted acidic cysteine rich glycoprotein								0.00997737	0.547385	0.00774508	0.770381
48429	A_51_P378381	71296	4933436C20Rik	RIKEN cDNA 4933436C20 gene								0.0024693	0.543909	0.0169509	0.724679
54487	A_51_P155196	99382	Abtb2	ankyrin repeat and BTB (POZ) domain containing 2								0.00137949	0.543269	0.0114204	0.785951
35394	A_55_P2179186	723792	Pinc	pregnancy induced noncoding RNA								0.000594067	0.543078	0.0145642	0.473319
34999	A_51_P202801	56325	Abcb9	ATP-binding cassette, sub-family B (MDR/TAP), member 9								0.00391215	0.542653	0.0387899	0.832256
26248	A_30_P01023947											0.00951136	0.541534	0.0115156	0.578416
12779	A_55_P2117928	17122	Mxd4	Max dimerization protein 4								0.00788426	0.539845	0.288072	0.937849
17153	A_51_P327751	15957	Ifit1	interferon-induced protein with tetratricopeptide repeats 1								0.0217016	0.539461	0.000160339	0.413284
33055	A_55_P1979217	80283	Abtb1	ankyrin repeat and BTB (POZ) domain containing 1								0.000123588	0.538703	0.00477604	0.81908
5424	A_30_P01022469											0.00129221	0.536891	0.0360451	0.509486
9438	A_51_P127297	15483	Hsd11b1	hydroxysteroid 11-beta dehydrogenase 1								0.00308641	0.536229	0.00804705	0.732235
24814	A_52_P114905	320802	6330512M04Rik	RIKEN cDNA 6330512M04 gene								0.0096851	0.535407	0.070966	0.834661
34439	A_30_P01026409											0.00647209	0.534914	0.0766622	0.619817
6513	A_51_P127297	15483	Hsd11b1	hydroxysteroid 11-beta dehydrogenase 1								0.00659064	0.534132	0.0203147	0.724
42704	A_30_P01026546											0.00680194	0.534131	0.235243	0.808285
49905	A_52_P99411	16432	Itm2b	integral membrane protein 2B								0.00219239	0.532222	0.00377621	0.780307
19828	A_30_P01030834											0.000564344	0.531546	0.0249526	0.753346
5519	A_55_P1966204	20315	Cxcl12	chemokine (C-X-C motif) ligand 12								0.000852353	0.530987	0.971279	0.997425
53444	A_52_P93837	17380	Mme	membrane metallo endopeptidase								0.00107872	0.529458	0.0344351	1.18701
14339	A_51_P117581	63955	Cables1	CDK5 and Abl enzyme substrate 1								0.00529252	0.52792	0.0238246	0.795947
51570	A_55_P1957835	208922	Cpeb3	cytoplasmic polyadenylation element binding protein 3								0.00878004	0.527372	0.11858	0.758216
22900	A_52_P302544	329941	Col8a2	collagen, type VIII, alpha 2								0.00266928	0.527322	0.0141078	0.685307
38312	A_66_P121110	18534	Pck1	phosphoenolpyruvate carboxykinase 1, cytosolic								0.007671	0.527046	0.26974	0.813905
60409	A_52_P538673	14164	Fgf1	fibroblast growth factor 1								0.0075363	0.525608	0.187948	0.845311
51747	A_51_P124535	17294	Mest	mesoderm specific transcript								0.00679536	0.525524	0.851164	1.00788
55005	A_51_P188981											0.0058102	0.524668	0.252621	0.698663
58008	A_55_P1958597	26568	Slc27a3	solute carrier family 27 (fatty acid transporter), member 3								0.00945592	0.524119	0.117988	0.871724
48028	A_51_P127297	15483	Hsd11b1	hydroxysteroid 11-beta dehydrogenase 1								0.00157742	0.523784	0.00537237	0.761089
23372	A_55_P2282969	14667	Gm2a	GM2 ganglioside activator protein								0.00247344	0.522699	0.920719	0.996189
7867	A_55_P2088425	21452	Tcn2	transcobalamin 2								0.00373574	0.522491	0.0522058	0.911658
21778	A_51_P127297	15483	Hsd11b1	hydroxysteroid 11-beta dehydrogenase 1								0.00483356	0.522336	0.0165214	0.705971
48791	A_51_P127297	15483	Hsd11b1	hydroxysteroid 11-beta dehydrogenase 1								0.00636018	0.522227	0.00963092	0.705355
53398	A_51_P116609	66654	Tex12	testis expressed gene 12								0.00636201	0.521328	0.313466	1.16539
24630	A_55_P2132512	53972	Ngef	neuronal guanine nucleotide exchange factor								0.00259464	0.521239	0.017657	0.703619
35120	A_55_P1988784											0.119447	0.52115	0.00316764	0.384892
1164	A_52_P130787	16494	Kcna6	potassium voltage-gated channel, shaker-related, subfamily, member 6								0.00010036	0.520857	0.0655597	0.792279
22295	A_51_P127297	15483	Hsd11b1	hydroxysteroid 11-beta dehydrogenase 1								0.00401728	0.52064	0.0394865	0.77173
14372	A_55_P1953336	71856	Wfdc3	WAP four-disulfide core domain 3								0.00809754	0.517591	0.0556608	0.792574
26645	A_55_P2053320	103406	Zfr2	zinc finger RNA binding protein 2								0.00146379	0.517157	0.0653121	0.912161
27738	A_51_P227445											0.0044311	0.515067	0.00841339	0.671572
11171	A_52_P214764	74927	4930479M11Rik	RIKEN cDNA 4930479M11 gene								0.00455534	0.511262	0.0537963	0.473874
28821	A_51_P124535	17294	Mest	mesoderm specific transcript								0.00719394	0.510202	0.872927	1.0088
19769	A_51_P117581	63955	Cables1	CDK5 and Abl enzyme substrate 1								0.00808936	0.509212	0.00209333	0.786959
36229	A_51_P389156	108105	B3gnt5	UDP-GlcNAc:betaGal beta-1,3-N-acetylglucosaminyltransferase 5								0.004195	0.506755	0.930515	0.987336
20979	A_51_P127297	15483	Hsd11b1	hydroxysteroid 11-beta dehydrogenase 1								0.00203305	0.50529	0.028141	0.727681
22438	A_51_P124535	17294	Mest	mesoderm specific transcript								0.00219012	0.504203	0.847911	0.993455
5891	A_51_P256066	24001	Tiam2	T-cell lymphoma invasion and metastasis 2								0.00419864	0.502177	0.0141114	0.896433
8664	A_30_P01023033											0.00260263	0.499799	0.00206044	0.738509
53152	A_66_P113268	17380	Mme	membrane metallo endopeptidase								0.00127739	0.496802	0.137267	1.17324
55735	A_30_P01031677											0.000145532	0.493972	0.0499542	0.772167
52866	A_55_P1984098	15235	Mst1	macrophage stimulating 1 (hepatocyte growth factor-like)								0.00505236	0.493636	0.0438168	0.796089
43955	A_55_P2100155	17762	Mapt	microtubule-associated protein tau								0.00902384	0.493512	0.0803035	0.802283
13868	A_51_P463428	216505	Pik3ip1	phosphoinositide-3-kinase interacting protein 1								0.00367541	0.493378	0.173897	0.864546
58388	A_52_P622244	319477	6030419C18Rik	RIKEN cDNA 6030419C18 gene								0.0078898	0.492195	0.421163	0.954278
38009	A_51_P124535	17294	Mest	mesoderm specific transcript								0.00526614	0.491726	0.57348	0.976357
30129	A_51_P408584	18605	Enpp1	ectonucleotide pyrophosphatase/phosphodiesterase 1								0.000510885	0.491336	0.0264063	0.765667
40874	A_30_P01032525											0.0056707	0.489317	0.0427036	0.787727
28347	A_30_P01032594											0.00703571	0.483568	0.0281643	0.77275
24390	A_51_P351467	240633	Lipk	lipase, family member K								0.00337971	0.482593	0.377833	0.950306
38235	A_55_P2143693	269589	Sytl1	synaptotagmin-like 1								0.00432534	0.482358	0.0625642	0.840335
49353	A_55_P2137941	11936	Fxyd2	FXYD domain-containing ion transport regulator 2								0.0100197	0.481621	0.00393587	0.499182
20791	A_55_P2092296	230904	Fbxo2	F-box protein 2								0.00165979	0.481574	0.00286048	0.610743
47474	A_55_P1955931	73095	Slc25a42	solute carrier family 25, member 42								0.00246696	0.478872	0.0291518	0.660659
54369	A_55_P2053374	20411	Sorbs1	sorbin and SH3 domain containing 1								0.00101281	0.475423	0.0124896	0.719143
44961	A_51_P462271	11595	Acan	aggrecan								0.00256529	0.473207	0.00865819	0.678407
10703	A_55_P2036220	214685	Chadl	chondroadherin-like								0.00057483	0.472527	0.000311413	0.549547
36367	A_55_P1970234	70762	Dclk2	doublecortin-like kinase 2								0.0074969	0.468292	0.105365	0.769369
42405	A_55_P2005859	63828	Fn3k	fructosamine 3 kinase								0.0073413	0.467427	0.0206291	0.522155
16748	A_55_P2156288											0.00510461	0.466131	0.000989336	0.819898
26507	A_52_P553890	16416	Itgb3	integrin beta 3								0.0002183	0.463502	0.0114758	0.774767
6344	A_55_P2224431	74005	6330412A17Rik	RIKEN cDNA 6330412A17 gene								0.00969313	0.461558	0.226664	0.798391
21638	A_52_P168567	12606	Cebpa	CCAAT/enhancer binding protein (C/EBP), alpha								0.00381337	0.458124	0.24927	0.957945
29803	A_55_P2172956	12794	Cnih2	cornichon homolog 2 (Drosophila)								0.00328623	0.457939	0.00481443	0.638066
9764	A_30_P01028130											0.00973781	0.457026	0.0539283	0.744229
45646	A_55_P1953919	109264	Me3	malic enzyme 3, NADP(+)-dependent, mitochondrial								0.00530635	0.45437	0.0091806	0.616857
55137	A_51_P109369	67731	Fbxo32	F-box protein 32								0.00971987	0.454105	0.81035	0.981392
3363	A_30_P01021631											0.00537551	0.453309	0.0334274	0.788068
42282	A_30_P01027115											0.00675905	0.452622	0.0224114	0.683076
34475	A_51_P372992	74048	4632428N05Rik	RIKEN cDNA 4632428N05 gene								0.00394161	0.452402	0.0183168	0.644576
28456	A_51_P418820	21420	Tfap2c	transcription factor AP-2, gamma								0.00510142	0.451913	0.0125516	0.748995
41465	A_52_P207335	67063	2810432L12Rik	RIKEN cDNA 2810432L12 gene								3.47083e-05	0.450585	0.000230353	0.618317
51422	A_52_P616580	329252	Lgr6	leucine-rich repeat-containing G protein-coupled receptor 6								0.00152789	0.450364	0.0479105	0.666046
30146	A_30_P01025742											0.00356306	0.449281	0.00889552	0.649857
43088	A_55_P1966102	75533	Nme5	non-metastatic cells 5, protein expressed in (nucleoside-diphosphate kinase)								0.00525703	0.449063	0.0188574	0.797957
58844	A_51_P109369	67731	Fbxo32	F-box protein 32								0.00773911	0.448894	0.448981	1.08807
5992	ERCC-00040_174											0.00533058	0.444723	0.0140922	0.686172
53857	A_52_P361081	230972	Arhgef16	Rho guanine nucleotide exchange factor (GEF) 16								0.00467997	0.444357	0.00875492	0.515634
13776	A_30_P01032472											0.00884015	0.444236	0.0393211	0.71294
1393	A_55_P2141093	14049	Eya2	eyes absent 2 homolog (Drosophila)								0.00660995	0.44281	0.202961	0.723797
8059	A_51_P109274	171236	Vmn1r233	vomeronasal 1 receptor 233								0.00805952	0.442716	0.0982947	0.666614
56319	A_51_P109369	67731	Fbxo32	F-box protein 32								0.00489622	0.441925	0.816649	0.986714
40768	A_51_P114693	231440	Parm1	prostate androgen-regulated mucin-like protein 1								0.00733879	0.44089	0.614518	0.959125
43490	A_66_P114381	77864	Ypel2	yippee-like 2 (Drosophila)								0.00708592	0.439501	0.1759	0.839071
35548	A_52_P151393	192734	AI646023	expressed sequence AI646023								0.0020153	0.438828	0.0304227	0.7943
10904	A_55_P1976033	12794	Cnih2	cornichon homolog 2 (Drosophila)								0.00126562	0.437792	0.00255681	0.637711
10934	A_55_P2172121	17122	Mxd4	Max dimerization protein 4								0.00497175	0.436551	0.167124	0.91686
60915	A_51_P114693	231440	Parm1	prostate androgen-regulated mucin-like protein 1								0.00646305	0.436311	0.760031	0.978208
20774	A_51_P114693	231440	Parm1	prostate androgen-regulated mucin-like protein 1								0.00874005	0.43567	0.545795	0.950495
6820	A_30_P01024087											0.000568742	0.434691	0.0967119	0.703431
752	A_55_P2068096	110351	Rap1gap	Rap1 GTPase-activating protein								0.00701152	0.431372	0.0306163	0.672059
7718	A_30_P01020188											0.0016035	0.426757	0.0492838	0.794903
3888	A_51_P268529	246277	Csad	cysteine sulfinic acid decarboxylase								0.0036503	0.42645	0.0309132	0.694589
34605	A_51_P114693	231440	Parm1	prostate androgen-regulated mucin-like protein 1								0.00240861	0.426251	0.910831	0.991783
14848	A_51_P114693	231440	Parm1	prostate androgen-regulated mucin-like protein 1								0.00492324	0.425976	0.577716	0.962474
38926	A_51_P151484	11931	Atp1b1	ATPase, Na+/K+ transporting, beta 1 polypeptide								0.00514484	0.42473	0.0201109	0.656632
46636	A_55_P2015032	107250	Kazald1	Kazal-type serine peptidase inhibitor domain 1								0.00821052	0.420801	0.00610306	0.676192
26477	A_55_P2031979	16651	Sspn	sarcospan								0.00122708	0.420269	0.0032059	0.73867
50124	A_51_P308298	98932	Myl9	myosin, light polypeptide 9, regulatory								0.00229435	0.41836	0.191417	0.89915
42563	A_51_P114693	231440	Parm1	prostate androgen-regulated mucin-like protein 1								0.00886269	0.417012	0.611468	0.952507
62356	A_55_P1954486	17762	Mapt	microtubule-associated protein tau								0.00131795	0.416976	0.0052004	0.713397
61573	A_51_P114693	231440	Parm1	prostate androgen-regulated mucin-like protein 1								0.00321055	0.414782	0.729177	0.980015
55839	A_51_P114693	231440	Parm1	prostate androgen-regulated mucin-like protein 1								0.00740745	0.41429	0.746351	0.971966
22481	A_52_P423810	17748	Mt1	metallothionein 1								0.00466141	0.412698	0.0233643	0.720125
26974	A_55_P2085905	16790	Anpep	alanyl (membrane) aminopeptidase								0.00405483	0.411832	0.00198932	0.842893
51986	A_55_P2063257	16855	Lgals4	lectin, galactose binding, soluble 4								0.0060369	0.410653	0.0332299	0.703792
21869	A_51_P444645	16840	Lect1	leukocyte cell derived chemotaxin 1								0.00277739	0.403459	0.0733989	0.840868
35102	A_55_P2039842	666060	Frmpd1	FERM and PDZ domain containing 1								0.000141348	0.403052	0.0213333	0.936783
42111	A_51_P114693	231440	Parm1	prostate androgen-regulated mucin-like protein 1								0.002707	0.401256	0.279334	0.931805
40706	A_51_P497100	16855	Lgals4	lectin, galactose binding, soluble 4								0.00269515	0.399297	0.00280489	0.676041
60277	A_55_P2063256	16855	Lgals4	lectin, galactose binding, soluble 4								0.00179166	0.397265	0.00205783	0.642503
29526	A_66_P120612	574519	Vax2os1	Vax2 opposite strand transcript 1								0.00286429	0.39651	0.106115	0.842541
46130	A_51_P299805	71706	Slc46a3	solute carrier family 46, member 3								0.00838911	0.395562	0.142412	0.81986
54837	A_55_P2157195											0.000157209	0.395484	0.00348913	0.763233
34029	A_55_P2076916	380787	A230065H16Rik	RIKEN cDNA A230065H16 gene								0.00423946	0.392779	0.0129322	0.564914
13446	A_52_P281702	16011	Igfbp5	insulin-like growth factor binding protein 5								0.00332024	0.390906	0.00081049	0.918223
11175	A_66_P126147	72432	Spink5	serine peptidase inhibitor, Kazal type 5								0.00362217	0.390884	0.0249118	0.704434
286	A_55_P1953003	140494	Atp6v0a4	ATPase, H+ transporting, lysosomal V0 subunit A4								0.00160686	0.38968	0.055431	0.52256
50012	A_52_P476029	329540	8430427H17Rik	RIKEN cDNA 8430427H17 gene								0.00132203	0.384532	0.129086	0.883836
7248	A_52_P472302	59095	Fxyd6	FXYD domain-containing ion transport regulator 6								0.0108481	0.383203	0.0036031	0.341612
26079	A_51_P258409	15213	Hey1	hairy/enhancer-of-split related with YRPW motif 1								0.00483474	0.381982	0.0204809	0.65618
38436	A_51_P511015	14371	Fzd9	frizzled homolog 9 (Drosophila)								0.000991465	0.381945	0.0437673	0.831508
59944	A_30_P01022443											0.0090011	0.376286	0.749145	0.977152
62104	A_55_P2027653	232201	Arhgap25	Rho GTPase activating protein 25								0.00281507	0.375491	0.243133	0.871953
14948	A_51_P383293	73234	3110079O15Rik	RIKEN cDNA 3110079O15 gene								0.00996917	0.374587	0.0147459	0.655489
2115	A_51_P204924	69439	1700016M24Rik	RIKEN cDNA 1700016M24 gene								0.00918284	0.373697	0.0442465	0.620261
1226	A_55_P2039225	110351	Rap1gap	Rap1 GTPase-activating protein								0.00186866	0.372481	0.00562572	0.609142
2945	A_55_P2113071	76850	Eif2c4	eukaryotic translation initiation factor 2C, 4								0.00374844	0.370173	0.0321049	0.665748
32766	A_55_P2085335	12587	Mia1	melanoma inhibitory activity 1								0.00710266	0.367519	0.0116052	0.768416
15682	A_52_P559817	70370	Fbln7	fibulin 7								0.00714283	0.367489	0.0344952	0.788583
28585	A_55_P1977473	13132	Dab2	disabled homolog 2 (Drosophila)								0.00513458	0.362516	0.119629	0.879721
22917	A_51_P220062	17388	Mmp15	matrix metallopeptidase 15								0.00222369	0.361679	0.0342695	0.910464
29692	A_55_P1994927	74760	Rab3il1	RAB3A interacting protein (rabin3)-like 1								0.00351551	0.355969	0.0662451	0.80604
27805	A_51_P172054	14456	Gas6	growth arrest specific 6								0.00285063	0.351242	0.0743554	0.777965
28808	A_51_P364639	56735	Krt71	keratin 71								0.00513887	0.350662	0.433719	0.87669
60800	A_52_P343627	63954	Rbp7	retinol binding protein 7, cellular								0.00310265	0.348096	0.00845324	0.528605
45559	A_51_P284426	78617	Cstad	CSA-conditional, T cell activation-dependent protein								0.00441634	0.333484	0.0395864	0.737931
9353	A_55_P2140903	545859	Vax2os2	Vax2 opposite strand transcript 2								0.00437331	0.324942	0.310235	0.904459
29737	A_55_P2118520	12842	Col1a1	collagen, type I, alpha 1								0.0025016	0.320398	0.0101965	0.733027
35697	A_51_P391955	76747	Dapl1	death associated protein-like 1								0.00283884	0.319333	0.0510203	0.812324
32650	A_55_P2047188	14164	Fgf1	fibroblast growth factor 1								0.00103522	0.317431	0.00980449	0.731308
34005	A_51_P507801	74145	F13a1	coagulation factor XIII, A1 subunit								0.000965772	0.31437	0.00305209	0.504109
48799	A_55_P2067652	117606	Boc	biregional cell adhesion molecule-related/down-regulated by oncogenes (Cdon) binding protein								0.0031063	0.314323	0.0116408	0.851424
17646	A_55_P1973945	109052	Krt75	keratin 75								0.000497439	0.313459	0.00969418	0.545958
22668	A_66_P121480	192166	Sardh	sarcosine dehydrogenase								0.00430646	0.306462	0.0367109	0.85386
43650	A_51_P140742	26968	Islr	immunoglobulin superfamily containing leucine-rich repeat								0.0086463	0.304842	0.0309731	0.472986
230	A_55_P1970954	208076	Pknox2	Pbx/knotted 1 homeobox 2								0.00013586	0.304201	0.0811773	0.652063
27130	A_51_P468073	14598	Ggt1	gamma-glutamyltransferase 1								0.00179668	0.28102	0.0197114	0.677216
14937	A_51_P471458	57429	Sult5a1	sulfotransferase family 5A, member 1								0.00705333	0.277249	0.0485516	0.618981
26665	A_52_P169982	110935	Atp6v1b1	ATPase, H+ transporting, lysosomal V1 subunit B1								0.000263457	0.272759	0.000598468	0.725933
22397	A_55_P2277019	16950	Loxl3	lysyl oxidase-like 3								0.000490152	0.267892	0.00118024	0.460406
9920	A_51_P318381	18654	Pgf	placental growth factor								0.00942465	0.258982	0.0526497	0.63427
39003	A_52_P550147	208777	Sned1	sushi, nidogen and EGF-like domains 1								0.00176668	0.256369	0.129951	0.837157
17913	A_55_P2162910	104001	Rtn1	reticulon 1								0.000327391	0.24635	0.00230213	0.502676
51525	A_51_P339540	12577	Cdkn1c	cyclin-dependent kinase inhibitor 1C (P57)								0.00715393	0.24199	0.00748232	0.680775
54747	A_51_P139030	76257	Slc38a3	solute carrier family 38, member 3								0.00263528	0.220433	0.00216395	0.461532
54008	A_51_P451052	226041	Pgm5	phosphoglucomutase 5								0.0023836	0.199884	0.821142	1.0236
59802	A_51_P215849	56069	Il17b	interleukin 17B								0.00241983	0.189584	0.00671622	0.723778
47486	A_51_P258690	20284	Scrg1	scrapie responsive gene 1								0.00290512	0.141385	0.00980966	0.419722
4965	A_55_P2076866	230971	Megf6	multiple EGF-like-domains 6								0.00186793	0.12514	0.0137828	0.482007
5995	A_55_P2006261	16665	Krt15	keratin 15								0.00100228	0.104063	0.112338	0.867139
