# Supplementary material for: Pregnancy-Induced Noncoding RNA (PINC) Associates with Polycomb Repressive Complex 2 and Regulates Mammary Epithelial Differentiation
Source: PLoS Genet. 2012 Jul 26;8(7):e1002840. doi: 10.1371/journal.pgen.1002840 (PMC3406180; doi:10.1371/journal.pgen.1002840)
Supplement: Table S3 — 181 genes are oppositely regulated by mPINC knockdown and overexpression. This list includes all genes that are significantly altered in the opposite direction between mPINC knockdown (undifferentiated or differentiated) and mPINC overexpression (p>0.01, FC>1.4). (XLSX) [file pgen.1002840.s004.xlsx]

## Sheet: Sheet1
													siPINC1/6 vs siNEG		siPINC vs siNEG			siPINC1/6 vs siNEG with diff		siPINC vs siNEG with diff			PINC vs GFP with diff		DCR vs GFP with diff
												t test	FC	t test	FC		t test	FC	t test	FC		t test	FC	t test	FC
27817	170	101	0	A_51_P115005	chr13:42403101-42403160	mm|13qA4	13614	Edn1	endothelin 1			0.00258248	3.94929	0.000400352	1.5266		0.721473	1.03293	0.0193925	1.24515		0.000217292	0.59632	0.597362	0.977434
20715	127	51	0	A_51_P185660	chr11:83388282-83388223	mm|11qC	20308	Ccl9	chemokine (C-C motif) ligand 9			0.00128662	3.85119	0.00681247	2.1374		0.242218	0.939323	0.00119056	1.32181		8.92964e-07	0.0787392	0.389682	1.04513
27583	169	31	0	A_30_P01023412	chr13:70815654-70815595	mm|13qC1						0.00227779	2.52934	0.00859322	1.5531		0.064882	1.19502	0.0797446	1.18684		0.000164938	0.468989	0.311546	0.935153
42372	259	60	0	A_55_P2056729	chr1:72898677-72898736	mm|1qC3	16008	Igfbp2	insulin-like growth factor binding protein 2			0.0080651	1.92968	0.00631812	2.1164		0.0574354	1.33564	0.0325701	1.34412		8.98128e-06	0.133323	0.469064	0.941803
15274	94	22	0	A_55_P1973033	chr17:75790530-75790589	mm|17qE2	268977	Ltbp1	latent transforming growth factor beta binding protein 1			0.000210093	1.86246	0.00491929	1.57484		0.702838	0.972461	0.000652383	1.36025		4.58548e-07	0.245717	0.571663	1.02791
43584	266	124	0	A_55_P1973164	chr17:24612355-24612414	mm|17qA3.3	319259	9930021D14Rik	RIKEN cDNA 9930021D14 gene			0.00203859	1.7234	0.00721131	1.50478		0.0308293	1.21306	0.225541	1.04717		0.000129522	0.252211	0.892985	0.987916
31243	191	83	0	A_52_P418489	chr4:129843103-129843044	mm|4qD2.2	94242	Tinagl1	tubulointerstitial nephritis antigen-like 1			0.00498289	1.67883	0.00584514	1.44914		0.0454189	1.14114	0.0738528	1.07545		0.00141921	0.653722	0.81147	0.987625
62117	379	125	0	A_55_P2021465	chr16:45746452-45746393	mm|16qB5	208177	Phldb2	pleckstrin homology-like domain, family B, member 2			0.00235751	1.43737	0.00585142	1.46231		0.542294	0.979053	0.0211563	1.13169		0.0012887	0.542618	0.692979	0.972535
10549	65	53	0	A_52_P376360	chr3:81017572-81017631	mm|3qE3	54635	Pdgfc	platelet-derived growth factor, C polypeptide			0.00583615	1.40959	0.0053629	1.78031		0.562244	0.986978	0.000557607	1.28106		1.33074e-05	0.368034	0.0605282	0.89347
27183	166	123	0	A_66_P101935	chr15:101506551-101506492	mm|15qF2	16688	Krt6b	keratin 6B			0.00914405	2.44307	0.000907635	1.57225		5.81808e-07	8.15033	0.000257287	2.72836		0.00267689	0.703905	0.442159	0.942498
12999	80	43	0	A_51_P112223	chr9:78046172-78047344	mm|9qE1	14860	Gsta4	glutathione S-transferase, alpha 4			0.00556062	1.93037	0.00608404	1.43102		4.66931e-05	2.95377	0.000263166	2.01549		0.00101721	0.638413	0.491758	0.956664
36153	221	73	0	A_52_P597775	chr6:135034590-135034649	mm|6qG1	232431	Gprc5a	G protein-coupled receptor, family C, group 5, member A			0.00170933	1.82435	0.0022128	1.77428		0.000124931	1.64158	0.000405609	1.5874		5.2586e-06	0.360401	0.250075	0.965677
39291	240	95	0	A_55_P2178578	chr9:44981038-44980979	mm|9qA5.2	214523	Tmprss4	transmembrane protease, serine 4			0.102856	1.40986	0.0444772	1.77913		7.79602e-06	3.90187	0.000112001	2.08433		7.25986e-07	0.185686	0.0201429	0.901667
7680	47	136	0	A_51_P139678	chr3:92288014-92287955	mm|3qF1	20753	Sprr1a	small proline-rich protein 1A			0.0330786	1.29934	0.0272521	1.29006		0.00019794	3.32647	0.000356956	2.33489		2.76733e-05	0.289928	0.456879	0.927894
34513	211	73	0	A_51_P108226	chr11:83566028-83566087	mm|11qC	66107	1100001G20Rik	RIKEN cDNA 1100001G20 gene			0.0061836	1.24955	0.00660617	1.57905		1.04352e-05	3.06681	5.45272e-05	2.5856		0.000595655	0.286067	0.0191762	0.749313
57618	352	54	0	A_55_P2019719	chr5:121180402-121180343	mm|5qF	246728	Oas2	2'-5' oligoadenylate synthetase 2			0.0260105	0.585396	0.0871163	0.783687		0.00225755	2.92214	0.00595574	2.57782		0.000266223	0.246266	0.497294	0.928399
26112	160	36	0	A_55_P1973930	chr15:101759823-101759764	mm|15qF3	223917	Krt79	keratin 79			0.0160493	1.26661	0.113048	1.10894		2.54455e-06	2.80482	0.000431068	1.87403		1.38389e-05	0.0792592	0.721534	1.03693
37755	231	35	0	A_51_P275435	chr1:95048285-95048226	mm|1qD	71874	2310007B03Rik	RIKEN cDNA 2310007B03 gene			0.112516	2.14829	0.439072	1.17896		0.0010709	2.75828	0.00434772	2.2396		2.95971e-05	0.104706	0.137088	0.898722
61560	376	60	0	A_51_P359046	chr15:74557144-74557085	mm|15qD3	57277	Slurp1	secreted Ly6/Plaur domain containing 1			0.0194332	2.96298	0.00252984	3.09053		0.000204074	2.71785	0.001811	1.69833		5.10522e-05	0.35585	0.89944	1.01487
31757	194	105	0	A_51_P499698	chr6:86579351-86579410	mm|6qD1	67855	Asprv1	aspartic peptidase, retroviral-like 1			0.0941413	1.71643	0.0860895	1.56422		0.000918294	2.39006	0.000814335	2.18477		7.00226e-05	0.363845	0.729317	0.973911
31685	194	33	0	A_51_P463087	chr15:82071790-82070363	mm|15qE1	66570	Cenpm	centromere protein M			0.95913	0.996639	0.794553	0.979316		0.000114335	2.16955	0.00341515	1.4979		0.000160185	0.465857	0.142035	0.883138
60907	372	63	0	A_52_P15388	chr9:110942873-110942932	mm|9qF3	17002	Ltf	lactotransferrin			0.0405236	1.86229	0.0218795	2.44099		0.000169834	2.10503	5.01452e-05	2.37053		2.93518e-07	0.0520571	0.130601	1.11198
24876	152	112	0	A_51_P130475	chr4:136851690-136852258	mm|4qD3	22417	Wnt4	wingless-related MMTV integration site 4			0.00539991	2.46026	0.0124683	1.78643		0.00133846	1.97206	0.00656717	1.53241		0.000573023	0.498789	0.425894	0.956785
28200	172	156	0	A_52_P159429	chr16:5218020-5217961	mm|16qA1	239691	AU021092	expressed sequence AU021092			0.0285026	1.54257	0.0724008	1.29557		0.00263259	1.96622	0.0045699	1.99932		4.37327e-06	0.153772	0.693899	0.97741
4055	25	119	0	A_51_P124345	chr17:29294933-29294874	mm|17qA3.3	240058	Cpne5	copine V			0.0885165	1.16172	0.0581682	1.2612		0.000207683	1.95893	8.79991e-05	1.8798		0.000246541	0.366157	0.161552	0.960428
14696	90	100	0	A_51_P351194	chr7:26152786-26152727	mm|7qA3	72383	Cnfn	cornifelin			0.00112255	2.09757	0.144176	1.33532		0.000119804	1.89199	0.00184341	1.47991		0.000234997	0.513307	0.935431	1.00761
54259	331	139	0	A_51_P171772	chr12:109153906-109153847	mm|12qF1	58208	Bcl11b	B-cell leukemia/lymphoma 11B			0.0216099	1.65577	0.00506409	1.89346		0.000444188	1.81999	0.00161088	1.8146		0.00881077	0.497127	0.800733	1.03866
29199	179	7	0	A_51_P352385	chr2:139583801-139583860	mm|2qF3	319909	Ism1	isthmin 1 homolog (zebrafish)			0.0261138	0.84357	0.00111215	1.70879		0.00391622	1.64007	0.00402126	1.63691		0.000889417	0.573801	0.944099	0.990922
40450	247	106	0	A_55_P2081488	chr7:19475662-19475721	mm|7qA3	21946	Pglyrp1	peptidoglycan recognition protein 1			0.0330682	1.81163	0.0591822	1.65857		0.000121445	1.56093	0.000543907	1.50561		0.000756664	0.526482	0.15142	0.907783
4289	27	25	0	A_51_P257938	chr6:67484808-67484749	mm|6qC1	56753	Tacstd2	tumor-associated calcium signal transducer 2			0.145822	1.31953	0.388892	1.13256		0.00220262	1.54437	0.00265331	1.54037		0.000112117	0.494011	0.00951741	0.872219
34120	209	8	0	A_55_P2036813	chr11:58762964-58763023	mm|11qB1.3	78303	Hist3h2ba	histone cluster 3, H2ba			0.548902	0.966641	0.241088	0.849814		0.00524196	1.51968	0.00383899	1.45695		0.000623811	0.420268	0.706585	1.0298
37468	229	76	0	A_51_P420415	chr13:69712435-69712376	mm|13qC1	78925	Srd5a1	steroid 5 alpha-reductase 1			0.00166257	1.50009	0.0539848	1.20664		0.00034058	1.51142	0.00203915	1.41177		0.000128132	0.61048	0.543103	0.97362
24864	152	100	0	A_55_P2135656	chr6:142182908-142182849	mm|6qG2	108096	Slco1a5	solute carrier organic anion transporter family, member 1a5			0.0270834	1.96075	0.0327282	1.84498		0.0023693	1.50948	0.00132686	1.60828		0.000111454	0.194212	0.59592	1.0208
34613	212	9	0	A_55_P2168316	chr19:3981606-3981665	mm|19qA	621603	Aldh3b2	aldehyde dehydrogenase 3 family, member B2			0.0707464	0.832075	0.0624489	1.2176		0.00288981	1.50889	0.00807009	1.43373		0.000213853	0.195708	0.442127	0.913671
34553	211	113	0	A_55_P1998539	chr11:118311218-118311277	mm|11qE2	56745	C1qtnf1	C1q and tumor necrosis factor related protein 1			0.0470992	1.52262	0.638889	1.05416		0.00114898	1.49182	0.000857782	1.50964		1.22975e-06	0.170559	0.831592	1.00679
16359	100	123	0	A_55_P1954945	chr1:38003645-38003586	mm|1qB	69541	Lyg1	lysozyme G-like 1			0.219281	1.10127	0.939092	1.0049		0.00618512	1.47743	0.00137866	1.49426		0.000338108	0.307086	0.683004	0.96051
41516	254	24	0	A_30_P01032042	chr3:137744315-137744374	mm|3qG3						0.00693544	3.77517	0.0678333	1.59422		0.0880676	1.41493	0.710612	0.919609		0.000211759	0.330704	0.120268	0.84033
9196	57	12	0	A_51_P225493	chr1:179683060-179683119	mm|1qH4	69428	1700016C15Rik	RIKEN cDNA 1700016C15 gene			0.000804068	2.79271	0.183089	1.09664		0.000227689	1.5583	0.772246	1.01547		1.68272e-05	0.0506773	0.84797	0.983563
62539	382	55	0	A_55_P2111163	chrX:159399997-159399938	mm|XqF4	12309	S100g	S100 calcium binding protein G			7.51967e-05	2.58548	0.0578136	1.79118		0.0892213	1.42923	0.517541	1.14083		0.00110984	0.367785	0.0771468	0.819528
55002	336	62	0	A_51_P254299	chr17:46440042-46440101	mm|17qC	106565	Dlk2	delta-like 2 homolog (Drosophila)			0.00635872	2.54046	0.0122805	1.80514		0.00513796	1.36153	0.397736	1.05616		0.000407001	0.520867	0.723335	1.0155
26098	160	22	0	A_51_P517695	chr15:75102462-75102522	mm|15qD3	17071	Ly6f	lymphocyte antigen 6 complex, locus F			0.00142858	2.28555	0.225611	1.41375		0.000209423	2.22164	0.0880723	1.31566		7.59991e-05	0.129403	0.809032	1.02674
3992	25	56	0	A_55_P2086664	chr6:29668498-29668557	mm|6qA3.3	232670	Tspan33	tetraspanin 33			0.000550694	2.26457	0.023452	1.64212		0.955825	1.0108	0.0421334	1.61991		3.87463e-06	0.0678671	0.447443	1.05551
14614	90	18	0	A_51_P219918	chr4:118213680-118213621	mm|4qD2.1	230678	Tmem125	transmembrane protein 125			0.00825523	1.94421	0.011111	1.42849		0.0151963	1.28261	0.0660524	1.16051		0.000173496	0.410863	0.301126	0.928111
11252	69	100	0	A_55_P2349148	chr10:9342804-9342745	mm|10qA1	74756	5830408B19Rik	RIKEN cDNA 5830408B19 gene			0.00713593	1.82285	0.0352863	1.30716		0.00867716	1.20219	0.845881	1.01389		0.00156117	0.513888	0.276407	0.910344
637	4	145	0	A_52_P258338	chr4:34900741-34900682	mm|4qA5	214944	Mob3b	MOB kinase activator 3B			0.00499392	1.76925	0.018502	1.61844		0.00953129	1.34171	0.00312801	1.35076		0.00523152	0.497119	0.881504	1.01999
47305	289	73	0	A_55_P2017929	chr14:66600325-66600382	mm|14qD1	12759	Clu	clusterin			0.00157783	1.64568	0.00610135	1.32001		0.279653	1.04642	0.113171	0.896276		0.000148201	0.573638	0.833173	1.00532
2320	15	24	0	A_55_P2079927	chr18:70115656-70115715	mm|18qE2	381175	Ccdc68	coiled-coil domain containing 68			0.00907673	1.61245	0.398353	1.17825		0.138322	1.1951	0.123955	1.15423		0.000585802	0.57451	0.0433486	0.86616
55626	340	30	0	A_51_P507290	chr14:99702656-99712388	mm|14qE2.2	12224	Klf5	Kruppel-like factor 5			0.00488691	1.57858	0.0318348	1.43238		0.101042	1.19331	0.254258	1.10994		0.00261406	0.580721	0.875136	0.98632
535	4	43	0	A_51_P396385	chr1:55295642-55295701	mm|1qC1.2	212679	Mars2	methionine-tRNA synthetase 2 (mitochondrial)			0.00544284	1.57668	0.0184613	1.43575		0.00169127	1.27125	0.122433	1.14087		0.00117549	0.574335	0.125633	0.873165
21442	131	122	0	A_52_P365896	chr10:127995361-127995302	mm|10qD3	18813	Pa2g4	proliferation-associated 2G4			0.00217199	1.53896	0.0339253	1.15149		0.474845	1.06763	0.249016	1.11866		0.00316334	0.556518	0.926176	0.995164
14585	89	153	0	A_52_P51078	chr9:89970828-89970887	mm|9qE3.1	13036	Ctsh	cathepsin H			0.00672178	1.47705	0.202946	1.06449		0.862741	0.993065	0.00048771	1.19908		2.60809e-05	0.503451	0.212028	0.973837
22923	140	127	0	A_55_P2062627	chr7:4736451-4736392	mm|7qA1	664968	2210411K11Rik	RIKEN cDNA 2210411K11 gene			0.000663484	1.46852	0.12883	1.09476		0.00521847	1.10156	0.00758343	1.0879		0.00488937	0.702031	0.783209	0.989464
435	3	107	0	A_55_P1972991	chr7:73195141-73195200	mm|7qC	18553	Pcsk6	proprotein convertase subtilisin/kexin type 6			0.000745276	1.4556	0.0568828	1.12468		7.61164e-05	1.49576	0.00708585	1.27059		0.00127884	0.700014	0.642795	1.02934
45305	277	41	0	A_51_P455946	chr11:120585073-120585132	mm|11qE2	170758	Rac3	RAS-related C3 botulinum substrate 3			0.0074229	1.42232	0.154906	0.871497		0.0210715	0.833564	0.36326	1.0637		0.00113742	0.7086	0.351771	0.981639
55081	336	141	0	A_52_P223704	chr4:115669683-115669624	mm|4qD1	14073	Faah	fatty acid amide hydrolase			0.00670767	1.42109	0.0152177	1.22281		0.232932	1.12908	0.104864	1.18852		0.000479326	0.674607	0.482212	1.02397
29145	178	117	0	A_52_P42380	chr15:97800331-97800390	mm|15qF1	380967	Tmem106c	transmembrane protein 106C			0.00820634	1.41367	0.0728749	1.26718		0.00106641	0.758504	0.619761	0.980922		0.000271069	0.647648	0.463187	1.03849
11443	70	127	0	A_51_P265495	chr15:74825612-74825553	mm|15qD3	110454	Ly6a	lymphocyte antigen 6 complex, locus A			0.0219226	1.65662	0.0557353	1.38286		2.0857e-05	3.20469	0.0061165	1.39669		5.15954e-07	0.219011	0.0526262	0.898424
45856	280	100	0	A_55_P2129316	chr15:75066159-75066100	mm|15qD3						0.0241545	1.70761	0.0605359	1.58504		4.48147e-05	2.8027	0.0137411	1.39136		1.16933e-05	0.236168	0.238465	0.931739
50168	306	148	0	A_55_P2064771	chr15:74875554-74875495	mm|15qD3	17067	Ly6c1	lymphocyte antigen 6 complex, locus C1			0.0172654	1.61931	0.0160396	1.62942		0.00073455	2.76634	0.0224504	1.3973		4.92551e-06	0.240246	0.202912	0.959462
52196	319	44	0	A_66_P122086	chr15:75261818-75260421	mm|15qD3	105892	9030619P08Rik	RIKEN cDNA 9030619P08 gene			0.0298856	1.73347	0.048248	1.57827		0.00109429	2.24556	0.396142	1.13304		0.00079062	0.23116	0.869022	0.973505
57495	351	95	0	A_52_P1045316	chr4:73333363-73333422	mm|4qC3	242502	Gm428	predicted gene 428			0.742828	1.09935	0.535671	0.834845		0.0011047	2.20379	0.161587	1.45439		0.00949943	0.37662	0.389926	1.04218
61033	373	25	0	A_55_P1962231	chr7:20845953-20845894	mm|7qA3						0.169419	1.45809	0.819086	1.05626		0.00320607	2.04276	0.181086	1.32984		0.00337943	0.35885	0.48567	0.90349
26094	160	18	0	A_51_P493987	chr10:24022208-24022266	mm|10qA4	59012	Moxd1	monooxygenase, DBH-like 1			0.00104532	1.35677	0.00674337	1.13589		3.26081e-05	2.03931	0.0342031	1.15354		0.00599905	0.628484	0.35826	0.917453
8554	53	26	0	A_55_P1983450	chr3:90409734-90409793	mm|3qF1	20198	S100a4	S100 calcium binding protein A4			0.433646	1.06896	0.219452	0.88489		0.00023714	2.05796	0.075418	1.15167		0.000123409	0.592458	0.854076	0.991432
30959	189	127	0	A_55_P2037236	chr1:85108826-85108885	mm|1qC5						0.475225	0.793475	0.0530473	0.724418		0.000545785	2.0171	0.020155	1.39785		0.00200763	0.519031	0.174529	1.16669
14030	86	90	0	A_51_P432607	chr18:44243200-44243259	mm|18qB3	433180	Spink6	serine peptidase inhibitor, Kazal type 6			0.0469918	1.26535	0.211034	0.888262		0.000389744	2.00253	0.0314207	1.20844		1.49022e-05	0.345235	0.140068	1.15096
62040	379	48	0	A_55_P1958210	chr9:101824608-101824549	mm|9qF1	270190	Ephb1	Eph receptor B1			0.00707306	0.702985	0.0516059	1.12951		0.000932547	1.93337	0.0154082	1.38797		0.00224427	0.293095	0.150768	0.888754
11463	70	147	0	A_51_P515605	chr1:45405589-45405648	mm|1qC1.1	12825	Col3a1	collagen, type III, alpha 1			0.0479359	0.412251	0.0179123	3.54684		0.00219282	1.93136	0.118465	1.32244		2.39247e-05	0.0652581	0.302848	0.949127
23775	145	159	0	A_51_P338443	chr17:33911939-33911880	mm|17qB1	57875	Angptl4	angiopoietin-like 4			0.0261115	0.868625	0.170372	1.14106		0.000402191	1.91461	0.0528193	1.19082		8.97771e-05	0.354235	0.216062	0.908914
19529	120	13	0	A_55_P2037235	chr1:87492635-87492576	mm|1qC5	109032	Sp110	Sp110 nuclear body protein			0.266772	0.781914	0.279999	0.735238		0.00322804	1.87886	0.251942	1.14473		0.000115226	0.375751	0.908231	1.00765
23652	145	36	0	A_52_P449871	chr13:48358668-48358727	mm|13qA5	15904	Id4	inhibitor of DNA binding 4			0.347483	1.04083	0.108804	1.10217		0.000104247	1.87386	0.00573774	1.31585		1.84729e-06	0.396311	0.685974	0.980434
44640	273	32	0	A_55_P2052016	chr8:122576633-122576692	mm|8qE1	78892	Crispld2	cysteine-rich secretory protein LCCL domain containing 2			0.0152365	1.33389	0.438029	1.05728		0.000251481	1.8585	0.0215997	1.21787		0.000630371	0.387524	0.0180706	0.783133
59470	363	102	0	A_55_P2080931	chr15:101382976-101382917	mm|15qF2	239673	4732456N10Rik	RIKEN cDNA 4732456N10 gene			0.0481664	1.20361	0.164502	0.895302		8.03414e-06	1.82633	0.0682601	1.21724		2.25224e-05	0.238538	0.526802	1.06802
43742	267	118	0	A_55_P2141395	chr17:35206934-35206993	mm|17qB1	68468	Ly6g6c	lymphocyte antigen 6 complex, locus G6C			0.0382456	1.23078	0.038304	1.36861		0.00182962	1.82155	0.0100597	1.51042		2.33113e-06	0.154299	0.06439	0.925013
15045	92	121	0	A_55_P2003713	chr7:11891795-11891736	mm|7qA1	665848	Zscan4e	zinc finger and SCAN domain containing 4E			0.295662	0.74471	0.25324	0.724135		0.00287184	1.80373	0.0160079	1.40966		0.000118633	0.174939	0.201151	1.17829
13066	80	110	0	A_51_P351384	chr9:44260881-44260822	mm|9qA5.2	22269	Upk2	uroplakin 2			0.0490843	2.11627	0.345436	1.25011		0.00849054	1.7748	0.0674783	1.25648		0.000277475	0.476963	0.105967	1.05759
39584	242	60	0	A_51_P506297	chr2:148664344-148664403	mm|2qG3	13013	Cst9	cystatin 9			0.029091	0.66035	0.232953	0.726075		0.00837677	1.76064	0.33178	1.19648		0.00441855	0.437994	0.493457	1.09229
35722	218	134	0	A_51_P463765	chr10:85811696-85811755	mm|10qC1	21859	Timp3	tissue inhibitor of metalloproteinase 3			0.238055	1.17394	0.310971	0.910666		0.000522631	1.74998	0.0561343	1.24246		0.000141562	0.453865	0.405907	0.942164
335	3	7	0	A_55_P1964648	chr16:45252905-45252964	mm|16qB5	208154	Btla	B and T lymphocyte associated			0.277988	0.887186	0.0363735	1.47881		0.00886219	1.73901	0.034093	1.44326		1.56534e-05	0.157507	0.1081	0.882076
7013	43	125	0	A_51_P518600	chr12:17291625-17291566	mm|12qA1.1	68775	Atp6v1c2	ATPase, H+ transporting, lysosomal V1 subunit C2			0.0577625	1.28448	0.0921641	1.18997		1.96138e-06	1.73392	8.48793e-05	1.3555		3.84968e-06	0.260598	0.534678	0.972321
5314	33	66	0	A_55_P2145459	chr15:99935771-99935712	mm|15qF1	74984	4930478M13Rik	RIKEN cDNA 4930478M13 gene			0.0451275	1.06446	0.0898669	0.91751		6.91256e-05	1.72877	0.010413	1.28824		0.0040542	0.524872	0.117085	1.17552
61793	377	129	0	A_52_P563375	chr15:78681374-78681315	mm|15qE1	107753	Lgals2	lectin, galactose-binding, soluble 2			0.244304	0.766457	0.796633	0.95806		0.000889373	1.72091	0.00871067	1.31888		0.00201194	0.700147	0.0414544	1.13616
10625	65	129	0	A_55_P2007986	chr7:11987608-11987667	mm|7qA1	665902	Zscan4f	zinc finger and SCAN domain containing 4F			0.114093	0.575334	0.341474	0.777363		0.00655578	1.71471	0.0165015	1.37075		0.000138797	0.190028	0.349002	1.12424
3844	24	72	0	A_55_P2173188	chr17:33956881-33956940	mm|17qB1	80880	Kank3	KN motif and ankyrin repeat domains 3			0.930244	0.990852	0.0355589	1.42261		0.00326556	1.70409	0.218612	1.14076		0.000169698	0.346673	0.243616	0.899844
29059	178	31	0	A_55_P1976037	chr5:94731635-94731576	mm|5qE3	331195	A430089I19Rik	RIKEN cDNA A430089I19 gene			0.0838381	0.649446	0.0771652	0.633341		0.000216516	1.65942	0.0770262	1.22279		6.41758e-05	0.098491	0.501255	1.11565
47196	288	128	0	A_51_P416509	chr13:23855888-23855947	mm|13qA3.1	80838	Hist1h1a	histone cluster 1, H1a			0.415984	1.12731	0.947712	0.991425		0.00888432	1.62072	0.067612	1.27826		0.00374761	0.665014	0.651588	1.03928
22728	139	96	0	A_51_P207706	chr6:35263277-35263218	mm|6qB1	208164	Fam180a	family with sequence similarity 180, member A			0.0407936	1.39145	0.00767376	2.19029		0.00163321	1.61528	0.0100549	1.29673		5.77613e-05	0.117188	0.340332	0.935722
50022	306	2	0	A_51_P382849	chr13:118062731-118062790	mm|13qD2.3	13723	Emb	embigin			0.568223	1.01175	0.00450709	1.22431		0.000594109	1.61413	0.0547564	1.1196		0.000101942	0.564761	0.0610378	0.936949
21350	131	30	0	A_51_P198675	chr9:44610918-44610859	mm|9qA5.2	192653	Ttc36	tetratricopeptide repeat domain 36			0.0390209	1.72457	0.0261586	1.73128		0.000493834	1.59991	0.00285619	1.20996		4.37735e-06	0.0797131	0.496501	0.968317
45830	280	74	0	A_55_P1955583	chr5:96161243-96161184	mm|5qE3	381724	BC061212	cDNA sequence BC061212			0.208256	0.759406	0.100281	0.748234		0.00156716	1.594	0.0842204	1.27011		8.90849e-05	0.145432	0.326684	1.14441
30271	185	95	0	A_55_P2067967	chr5_random:7736-7677							0.324712	0.783061	0.224024	0.71905		0.00177572	1.59141	0.0338358	1.23748		0.000274702	0.104692	0.23527	1.2213
5536	34	124	0	A_55_P2013840	chr11:100128311-100128252	mm|11qD	68239	Krt42	keratin 42			0.98536	0.997448	0.384037	0.876747		0.00320623	1.57875	0.019533	1.35001		0.000336869	0.357653	0.532516	1.063
58499	357	115	0	A_55_P2140255	chr11:6536773-6536714	mm|11qA1	22373	Wap	whey acidic protein			0.995202	1.00293	0.590137	1.26476		0.00167697	1.5484	0.529177	1.11649		0.00464672	0.524218	0.796298	1.03115
45991	281	71	0	A_55_P2143282	chr13:73957640-73957581	mm|13qC1	72293	Nkd2	naked cuticle 2 homolog (Drosophila)			0.0981065	0.880258	0.0724584	0.857854		3.02466e-05	1.54332	0.012771	1.18375		9.10299e-08	0.178766	0.144674	0.950164
49315	301	115	0	A_55_P2090279	chr10:099761022-099760963	mm|10qD1						0.67442	0.951123	0.509776	0.892655		0.00402169	1.52216	0.139739	1.22555		0.000440081	0.234662	0.194334	1.14649
4684	29	92	0	A_51_P186856	chr15:101537573-101537514	mm|15qF2	110308	Krt5	keratin 5			0.00750147	0.84092	0.0173414	0.883408		0.000933402	1.5129	0.00459328	1.37652		2.84955e-06	0.148113	0.382766	1.06993
24450	150	14	0	A_55_P2081383	chr4:143132296-143132355	mm|4qE1	545693	Gm13043	predicted gene 13043			0.133603	0.660601	0.17793	0.70693		0.00438454	1.50578	0.0421435	1.22936		9.98483e-06	0.0905713	0.129723	1.17125
10666	66	6	0	A_52_P920129	chr5:17771136-17771077	mm|5qA3	14677	Gnai1	guanine nucleotide binding protein (G protein), alpha inhibiting 1			0.213219	1.18003	0.0344095	1.33667		0.00178386	1.50522	0.00279303	1.3789		0.00097802	0.313007	0.986206	0.997937
21685	133	37	0	A_55_P2021137	chr12:89058287-89058346	mm|12qD2	544881	BB287469	expressed sequence BB287469			0.169874	0.755491	0.0076251	0.6737		0.00557159	1.47979	0.79863	1.01743		0.00762957	0.540343	0.0864348	1.23634
4836	30	80	0	A_52_P338956	chr12:113365695-113365754	mm|12qF1	104816	Aspg	asparaginase homolog (S. cerevisiae)			0.176794	0.911368	0.546643	0.971568		9.08127e-05	1.47723	0.705	1.02924		1.05714e-05	0.295073	0.0130395	0.928078
4526	28	98	0	A_52_P5891	chr11:75833721-75833662	mm|11qB5	76566	Fam101b	family with sequence similarity 101, member B			0.047595	1.09899	0.127477	1.14302		5.92145e-05	1.4686	0.00655087	1.24156		0.00697992	0.703274	0.516068	0.928069
47641	291	81	0	A_55_P1981362	chrX:3546502-3546443	mm|XqA1.1	74851	Gm14354	predicted gene 14354			0.0420006	0.738143	0.481221	1.08881		0.00173483	1.46173	0.00114865	0.852515		3.08462e-05	0.403232	0.224878	1.07397
48935	299	63	0	A_52_P385536	chr4:40151192-40151133	mm|4qA5	230073	Ddx58	DEAD (Asp-Glu-Ala-Asp) box polypeptide 58			0.189463	0.898382	0.102204	0.792919		0.00954472	1.4598	0.072188	1.1463		0.00302328	0.689104	0.0473129	0.850625
45505	278	77	0	A_55_P1982638	unmapped		639910	LOC639910	uncharacterized LOC639910			0.0180706	0.568262	0.0159209	0.677617		0.0054465	1.45722	0.071619	1.21105		1.85388e-05	0.090897	0.106455	1.19581
11694	72	50	0	A_55_P2117959	chr4:115297465-115297406	mm|4qD1	13120	Cyp4b1	cytochrome P450, family 4, subfamily b, polypeptide 1			0.112015	0.773683	0.00861457	1.75563		0.00206998	1.45705	0.00270859	1.39783		0.00012363	0.180456	0.291807	1.12565
8765	54	73	0	A_66_P126586	chr5:95857134-95857193	mm|5qE3	666169	Gm7963	predicted gene 7963			0.30742	0.793325	0.450556	0.820089		0.00337775	1.4502	0.0358447	1.28778		0.000154989	0.111077	0.357604	1.14694
53144	325	8	0	A_55_P1961034	chr4:88426505-88426564	mm|4qC4	545648	Gm13272	predicted gene 13272			0.676977	0.980944	0.0573152	0.913377		0.00256288	1.43181	0.0563313	1.13102		0.000137007	0.410387	0.170229	0.912713
19331	118	143	0	A_55_P2111302	chr3:19889071-19889130	mm|3qA2	12870	Cp	ceruloplasmin			0.0214923	1.75093	0.0670653	1.36487		0.00136126	1.42648	0.0663494	1.15913		0.00366969	0.588674	0.163991	0.924915
22121	135	145	0	A_55_P1972381	chr4:127028390-127028331	mm|4qD2.2	14621	Gjb4	gap junction protein, beta 4			0.0852331	0.852108	0.0515688	0.927627		4.25832e-06	1.42629	0.0172527	1.1056		0.000503629	0.420222	0.21012	0.928422
31578	193	90	0	A_51_P116609	chr9:50365486-50365427	mm|9qA5.3	66654	Tex12	testis expressed gene 12			0.765386	0.96084	0.846341	1.04455		0.000756233	1.42002	0.0476448	1.18857		2.04906e-05	0.164471	0.905357	0.992399
57204	349	132	0	A_51_P380432	chr15:76289708-76289767	mm|15qD3	20289	Scx	scleraxis			0.01285	1.45099	0.040461	1.18877		0.000997309	1.40337	0.00268464	1.25591		0.000202526	0.581542	0.202756	0.924843
52259	319	107	0	A_51_P174143	chr6:41801874-41801933	mm|6qB2.1	18716	Pip	prolactin induced protein			0.757223	0.99382	0.000835657	3.15857		0.176809	1.03788	0.000473196	1.26734		1.25956e-05	0.00715995	0.357976	1.11893
43103	263	135	0	A_55_P2148748	chr3:55266925-55266984	mm|3qC	13175	Dclk1	doublecortin-like kinase 1			0.0836677	1.23982	0.00808536	1.6585		0.0324031	1.23445	0.00828153	1.35821		1.07847e-06	0.139889	0.185098	0.935516
13522	83	74	0	A_30_P01021720	chr17:56694512-56694571	mm|17qD						0.0791845	0.910664	0.00402916	1.54228		0.0194215	1.19226	0.803562	1.02204		0.00017492	0.629515	0.0743481	0.945602
52071	318	83	0	A_30_P01021240	chrX:50406574-50406515	mm|XqA5						0.487621	1.0534	0.000780369	1.49853		0.533647	1.26818	0.748943	0.981575		2.27945e-05	0.202325	0.0340764	1.06443
58851	359	139	0	A_55_P1964183	chr6:84160977-84161036	mm|6qC3	26903	Dysf	dysferlin			0.207123	0.894503	0.00102775	1.48341		0.113933	1.19164	0.456928	0.909843		0.00224076	0.311596	0.592859	1.0357
11991	74	19	0	A_55_P2113160	chr2:127459035-127458976	mm|2qF1	17153	Mal	myelin and lymphocyte protein, T-cell differentiation protein			0.0184548	1.52068	0.00141737	1.47369		0.74266	0.985042	6.46185e-05	1.45379		3.86135e-07	0.102376	0.587053	0.978943
34798	213	30	0	A_55_P2035315	chr5:99646507-99646448	mm|5qE3	320292	Rasgef1b	RasGEF domain family, member 1B			0.00701293	1.36987	0.00287936	1.46014		0.967033	0.997056	0.243074	1.10105		0.000878459	0.66988	0.159489	0.956893
27747	170	31	0	A_51_P143893	chr5:7981239-7981298	mm|5qA1	117167	Steap4	STEAP family member 4			0.151479	1.09326	0.0058963	1.43036		0.100356	1.13549	0.00609439	1.21512		7.51234e-07	0.29353	0.128286	1.02555
25868	158	120	0	A_51_P287198	chr11:99339452-99339393	mm|11qD	94179	Krt23	keratin 23			0.0313825	0.496596	0.0926145	1.32752		0.947434	0.99581	0.000483497	2.21547		4.08471e-07	0.0043645	0.211599	0.901675
7887	49	15	0	A_52_P381484	chr5:33556676-33556617	mm|5qB1	100689	Spon2	spondin 2, extracellular matrix protein			0.313449	1.14645	0.0291396	1.92701		0.0183649	1.51389	0.00576817	1.97389		0.000542972	0.313092	0.863105	0.988938
1215	8	67	0	A_55_P2086203	chr7:150612887-150612946	mm|7qF5	16535	Kcnq1	potassium voltage-gated channel, subfamily Q, member 1			0.852891	1.03688	0.638776	1.06485		0.0188762	1.38022	0.00170667	1.87696		2.95203e-05	0.0785103	0.0151168	0.844499
59126	361	86	0	A_30_P01030416	chr1:90340651-90340592	mm|1qD						0.0416094	1.43248	0.793777	0.971496		0.0104328	2.23956	0.000186802	1.84343		0.000516491	0.317101	0.604894	1.07619
60034	367	10	0	A_51_P124535	chr6:30698279-30698338	mm|6qA3.3	17294	Mest	mesoderm specific transcript			0.0466504	0.494217	0.880541	0.982598		0.369537	0.925612	0.00102293	1.73148		0.00215656	0.462964	0.199765	1.16236
1894	12	90	0	A_51_P227275	chr5:88361449-88361508	mm|5qE1	12994	Csn3	casein kappa			0.0470598	0.392744	0.302616	1.2983		0.133478	0.892507	0.001282	1.71904		0.00442653	0.523408	0.0537039	1.27704
39338	240	142	0	A_55_P2011425	chr11:43075641-43075700	mm|11qA5	319767	Atp10b	ATPase, class V, type 10B			0.263537	1.3016	0.0409629	2.26476		0.167354	1.14082	0.00174049	1.71331		1.63369e-07	0.024783	0.97243	1.00234
55283	338	15	0	A_52_P512575	chr5:77516519-77516460	mm|5qC3.3	74318	Hopx	HOP homeobox			0.0286726	0.834613	0.541856	0.941215		0.0236301	1.35706	0.00755727	1.69302		9.96847e-05	0.257128	0.246108	0.853922
9658	59	146	0	A_55_P2157093	chr6:134388020-134388079	mm|6qG1	66813	Bcl2l14	BCL2-like 14 (apoptosis facilitator)			0.278873	0.801527	0.0997821	1.14175		0.613829	0.957316	0.00359953	1.61619		6.66498e-05	0.124901	0.934576	0.993889
1641	11	1	0	A_55_P2046877	chr13:31652206-31652265	mm|13qA3.2	15220	Foxq1	forkhead box Q1			0.0200071	1.57121	0.063562	1.32256		0.0247702	1.29367	0.00262085	1.58685		5.65926e-06	0.174774	0.00398375	0.903442
17829	109	117	0	A_52_P549190	chr16:88561194-88561135	mm|16qC3.3	54420	Cldn8	claudin 8			0.0180467	1.52187	0.0127953	1.66119		0.0079258	0.822713	2.94226e-05	1.53477		2.56552e-05	0.0720315	0.179326	1.0778
48525	296	145	0	A_51_P343517	chr15:74592610-74592551	mm|15qD3	17068	Ly6d	lymphocyte antigen 6 complex, locus D			0.00323057	1.22007	0.000841095	1.37727		0.0807473	1.15855	0.00412503	1.52674		2.00272e-07	0.0462568	0.602278	0.976997
8049	50	13	0	A_51_P199168	chr18:67527351-67527410	mm|18qE1	12683	Cidea	cell death-inducing DNA fragmentation factor, alpha subunit-like effector A			0.0298185	0.572408	0.823309	0.987859		0.696971	0.969008	0.00229418	1.48751		0.00114907	0.38484	0.586713	1.06128
49338	301	138	0	A_55_P1984976	chr6:119382609-119382550	mm|6qF1	22419	Wnt5b	wingless-related MMTV integration site 5B			0.0130189	0.668131	0.175103	1.1956		0.00238564	0.725536	0.00226497	1.44642		5.13109e-07	0.0301953	0.581659	0.963609
56864	347	120	0	A_51_P497724	chr15:77218804-77218745	mm|15qE1	75761	Apol7a	apolipoprotein L 7a			0.113099	1.28733	0.457573	1.07272		0.65416	1.02979	0.00288782	1.44529		3.57594e-05	0.598506	0.140719	0.965734
42796	261	156	0	A_55_P1960291	chr10:80736026-80735967	mm|10qC1	27375	Tjp3	tight junction protein 3			0.000325233	0.819547	0.273982	1.01762		0.0154774	0.871152	0.00207605	1.42396		2.5786e-05	0.189436	0.449044	0.934004
46772	286	32	0	A_52_P700056	chr11:83518443-83519627	mm|11qC	100034251	Gm11428	predicted gene 11428			0.112806	0.627102	0.815685	0.956202		0.00767948	1.38717	0.00864973	1.41834		1.67946e-07	0.100255	0.256555	1.04525
10163	62	159	0	A_52_P69558	chr15:77457384-77457443	mm|15qE1	666661	Gm8221	apolipoprotein L 7c pseudogene			0.263445	1.01712	0.342795	0.93452		0.0753745	0.92481	0.000227744	1.41532		0.00215113	0.566567	0.880917	1.01382
29541	181	21	0	A_55_P2158653	chr11:69781255-69781314	mm|11qB3	53624	Cldn7	claudin 7			0.141888	1.07429	0.290264	0.960276		0.953413	0.997073	0.00134101	1.41277		0.000210484	0.608986	0.242043	1.05104
1226	8	78	0	A_55_P2039225	chr4:137285716-137285775	mm|4qD3	110351	Rap1gap	Rap1 GTPase-activating protein			0.00186866	0.372481	0.00562572	0.609142		0.046098	0.886649	0.0856544	0.814891		0.000122297	1.43995	0.0129833	1.10704
20614	126	114	0	A_51_P466229	chr8:42075859-42075918	mm|8qA4	68797	Pdgfrl	platelet-derived growth factor receptor-like			0.00348091	0.697971	0.00279628	0.687538		0.0120781	1.21953	0.984527	0.999136		1.13929e-05	4.9376	0.190988	0.908797
35723	218	135	0	A_51_P362066	chr1:136086448-136086507	mm|1qE4	12654	Chi3l1	chitinase 3-like 1			0.211115	1.20766	0.0641673	0.629436		0.000407547	0.614184	0.00251139	0.602195		3.10243e-06	7.01694	0.0180073	1.2301
34475	211	35	0	A_51_P372992	chr10:59834799-59834858	mm|10qB4	74048	4632428N05Rik	RIKEN cDNA 4632428N05 gene			0.00394161	0.452402	0.0183168	0.644576		0.422473	1.16953	0.657024	0.911371		1.93639e-05	2.78879	0.75467	1.02792
26507	162	103	0	A_52_P553890	chr11:104531672-104531731	mm|11qE1	16416	Itgb3	integrin beta 3			0.0002183	0.463502	0.0114758	0.774767		0.000330305	1.27601	0.417628	0.980029		0.00119205	1.91731	0.372128	1.05575
58388	357	4	0	A_52_P622244	chr9:58338136-58338195	mm|9qB	319477	6030419C18Rik	RIKEN cDNA 6030419C18 gene			0.0078898	0.492195	0.421163	0.954278		0.783284	0.961365	0.729269	0.905287		0.00678271	2.82673	0.564926	0.868151
52866	323	58	0	A_55_P1984098	chr9:107987272-107987331	mm|9qF2	15235	Mst1	macrophage stimulating 1 (hepatocyte growth factor-like)			0.00505236	0.493636	0.0438168	0.796089		0.00371588	1.40555	0.747783	0.97448		4.5824e-06	3.14459	0.542313	1.01412
35394	216	134	0	A_55_P2179186	chr1:73438019-73437960	mm|1qC3	723792	Pinc	pregnancy induced noncoding RNA			0.000594067	0.543078	0.0145642	0.473319		0.702731	1.05322	0.706494	0.939998		2.14752e-07	125.44	0.968031	0.99649
6948	43	60	0	A_55_P2094896	chr2:30137587-30137646	mm|2qB	227696	Phyhd1	phytanoyl-CoA dioxygenase domain containing 1			0.0089952	0.582622	0.0945922	0.797962		0.795877	0.987763	0.158553	0.898705		0.00237704	1.59302	0.332501	0.942242
10825	67	1	0	A_51_P345649	chr5:75593888-75593947	mm|5qC3.3	18595	Pdgfra	platelet derived growth factor receptor, alpha polypeptide			0.00451369	0.587091	0.0981514	0.759906		0.0524801	0.802226	0.394457	0.963121		0.0065977	1.77767	0.435845	0.888171
53198	325	62	0	A_51_P369803	chr17:34319233-34319174	mm|17qB1	16912	Psmb9	proteasome (prosome, macropain) subunit, beta type 9 (large multifunctional peptidase 2)			0.000444231	0.599123	0.0376944	0.618801		0.00566601	1.52022	0.180481	1.12833		0.00016556	3.10432	0.229787	0.893667
47832	292	108	0	A_66_P124858	chr13:52599802-52599744	mm|13qA5	68203	Diras2	DIRAS family, GTP-binding RAS-like 2			0.00066363	0.599917	0.0268157	1.2947		0.744349	1.02502	0.503459	0.933092		0.000111895	3.17959	0.920513	1.01161
6353	39	121	0	A_55_P2006869	chr15:6602484-6602543	mm|15qA1	23880	Fyb	FYN binding protein			0.0010147	0.627516	0.0116661	0.805928		0.0592023	0.860096	0.530699	0.959625		0.00509048	2.13703	0.198374	1.23617
28438	174	66	0	A_55_P1998957	chr5:121250267-121250208	mm|5qF	114643	Oas1c	2'-5' oligoadenylate synthetase 1C			0.00912398	0.65661	0.0276874	0.649625		0.684292	1.02557	0.236084	0.922018		0.000359076	1.50216	0.940765	0.996556
27848	170	132	0	A_30_P01023053	chr11:93999912-93999971	mm|11qD						0.00889268	0.65877	0.0211306	0.778042		0.0776941	0.904607	0.0682775	0.873179		0.000223164	1.9219	0.548152	0.960506
15805	97	61	0	A_55_P1987261	chr4:43045441-43045382	mm|4qA5	230088	B230312A22Rik	RIKEN cDNA B230312A22 gene			0.00725797	0.665816	0.822518	0.994008		0.104595	0.804225	0.139213	0.820962		0.000446731	1.55645	0.225473	0.95434
34870	213	102	0	A_30_P01017639	chr11:93999825-93999884	mm|11qD						0.00713535	0.67084	0.036736	0.811812		0.0704	0.872843	0.0873908	0.864021		0.000128118	1.71647	0.172166	0.950343
45851	280	95	0	A_51_P100327	chr17:34330854-34330913	mm|17qB1	21354	Tap1	transporter 1, ATP-binding cassette, sub-family B (MDR/TAP)			0.00857927	0.682848	0.0312104	0.685437		1.51086e-05	1.46508	0.0117012	1.24667		0.00190803	1.53008	0.284875	0.941217
9656	59	144	0	A_55_P1963900	chr4:155028850-155028791	mm|4qE2	76580	Mib2	mindbomb homolog 2 (Drosophila)			0.0077336	0.711287	0.0349079	0.835565		0.00176849	0.849448	0.0274687	0.899078		1.28628e-06	1.5179	0.244386	0.966731
10871	67	47	0	A_55_P1977628	chr4:65018429-65018488	mm|4qC1	18491	Pappa	pregnancy-associated plasma protein A			0.26708	0.86429	0.149989	0.688101		0.00108762	0.460515	0.0204741	0.728757		0.000522072	2.23923	0.783481	1.02056
29132	178	104	0	A_52_P156190	chr8:80187044-80186985	mm|8qC1	13617	Ednra	endothelin receptor type A			0.673196	0.921566	0.633248	1.07328		3.72709e-05	0.545517	0.0131128	0.883506		0.000205167	1.46153	0.524323	1.04273
48850	298	142	0	A_51_P498772	chr1:52982475-52982416	mm|1qC1.1	67080	1700019D03Rik	RIKEN cDNA 1700019D03 gene			0.978444	0.996994	0.728789	1.02739		0.000551526	0.587394	0.136214	0.884073		0.00411447	2.04846	0.119445	1.18319
18790	115	94	0	A_51_P483544	chr6:23022727-23022668	mm|6qA3.1	30956	Aass	aminoadipate-semialdehyde synthase			0.574521	0.930033	0.719539	0.95511		0.00222117	0.606683	0.227826	0.913486		9.55435e-05	2.30759	0.103719	1.2038
58197	355	141	0	A_55_P1999648	chr4:86302906-86302847	mm|4qC4	11520	Plin2	perilipin 2			0.17689	0.932328	0.720372	0.975908		0.000127837	0.608029	0.00363999	0.792334		2.45125e-05	1.85123	0.064394	0.944073
28990	177	126	0	A_52_P137378	chr4:104707767-104707708	mm|4qC6	108079	Prkaa2	protein kinase, AMP-activated, alpha 2 catalytic subunit			0.153925	1.32347	0.437941	1.12281		0.00586747	0.612873	0.811566	0.982188		0.00110577	2.39003	0.026583	1.34702
27914	171	34	0	A_55_P1968568	chr12:118995059-118995118	mm|12qF2	217944	Rapgef5	Rap guanine nucleotide exchange factor (GEF) 5			0.00205758	1.59496	0.126376	1.25613		0.00252604	0.65943	0.00918331	0.752678		0.00070212	2.39616	0.807637	0.977909
12229	75	93	0	A_51_P272553	chr6:108616309-108616368	mm|6qE2	20893	Bhlhe40	basic helix-loop-helix family, member e40			0.252449	0.94588	0.023442	0.811015		0.00121536	0.661306	0.00389651	0.752175		2.04913e-06	3.44794	0.181214	0.954093
13610	83	162	0	A_55_P1983418	chr3:113258960-113258901	mm|3qF3	11722	Amy1	amylase 1, salivary			0.0611774	0.661912	0.235494	0.790605		0.000540638	0.667921	0.10644	0.866916		0.00590389	1.44358	0.259319	1.15115
17653	108	105	0	A_51_P112762	chr16:92079366-92079425	mm|16qC4	53881	Slc5a3	solute carrier family 5 (inositol transporters), member 3			0.0823141	0.744308	0.0991949	0.73722		0.00547809	0.668	0.00797403	0.731532		5.02598e-05	2.83626	0.341093	1.28914
33929	207	145	0	A_55_P2070869	chr2:32240258-32240199	mm|2qB	16819	Lcn2	lipocalin 2			0.0479782	2.17435	0.917072	1.02213		0.00187525	0.678239	0.0113853	0.818443		0.00129169	1.57399	0.798197	1.00601
12211	75	75	0	A_51_P206405	chr6:23002046-23002106	mm|6qA3.1	19283	Ptprz1	protein tyrosine phosphatase, receptor type Z, polypeptide 1			0.0945433	0.829546	0.103253	1.24499		0.00468125	0.686385	0.0868448	1.10046		0.000103354	5.42542	0.0603902	1.37552
42229	258	81	0	A_52_P573552	chr15:59487662-59487721	mm|15qD1	211770	Trib1	tribbles homolog 1 (Drosophila)			0.0402874	1.31691	0.259982	0.916698		0.00273004	0.689238	0.0326577	0.838896		0.00185313	1.44563	0.96789	1.00206
10576	65	80	0	A_55_P1970105	chr12:86124226-86124167	mm|12qD1	16997	Ltbp2	latent transforming growth factor beta binding protein 2			0.0484563	1.45625	0.173709	0.943685		0.00095648	0.70642	0.034743	0.889994		2.91828e-05	3.76551	0.406654	1.05798
39320	240	124	0	A_51_P212782	chr2:129190406-129190347	mm|2qF1	16176	Il1b	interleukin 1 beta			0.824081	1.04582	0.409339	0.75861		0.00557215	0.711643	0.933581	0.98685		0.00862619	2.73232	0.0405949	1.83008
17153	105	97	0	A_51_P327751	chr19:34723796-34723855	mm|19qC1	15957	Ifit1	interferon-induced protein with tetratricopeptide repeats 1			0.0217016	0.539461	0.000160339	0.413284		0.00139189	2.21916	0.00190386	1.59724		0.000481469	1.96055	0.0638708	0.884416
8046	50	10	0	A_55_P2039027	chr13:3188533-3188592	mm|13qA1	73266	Speer6-ps1	spermatogenesis associated glutamate (E)-rich protein 6, pseudogene 1			0.830123	0.943699	0.000983743	0.508223		0.421718	0.48452	0.223486	0.318059		0.0088489	1.96485	0.14642	0.824577
37304	228	76	0	A_55_P2086433	chr5:115387861-115387920	mm|5qF	231655	Oasl1	2'-5' oligoadenylate synthetase-like 1			0.00318924	1.29829	0.00517171	0.540082		0.00109947	2.84732	0.0424202	1.54437		3.24172e-06	5.94094	0.274403	0.925834
27479	168	91	0	A_55_P2077558	chr5:52760685-52760744	mm|5qC1	20657	Sod3	superoxide dismutase 3, extracellular			0.153796	1.07728	0.00144588	0.663871		0.346673	0.96148	0.000103446	0.6107		3.98719e-06	3.87905	0.0239593	0.951497
53235	325	99	0	A_55_P2074435	chr12:089218929-089218988	mm|12qD2						0.24227	0.77452	0.000910262	0.675296		0.0582529	1.42658	0.61977	1.09721		0.00151418	2.15485	0.538773	1.04542
24549	150	113	0	A_55_P2099560	chr6:122527967-122527908	mm|6qF1	11810	Apobec1	apolipoprotein B mRNA editing enzyme, catalytic polypeptide 1			0.033228	0.830381	0.00687379	0.676791		0.00300683	1.26958	0.13527	1.10479		8.6021e-07	5.13971	0.0032164	0.90848
29197	179	5	0	A_66_P113008	chr4:138438659-138438718	mm|4qD3	26970	Pla2g2e	phospholipase A2, group IIE			0.783842	0.961922	0.740028	1.04776		0.0751882	0.884715	0.00273289	0.47919		0.00980673	1.85687	0.100551	0.759588
31050	190	54	0	A_55_P2124153	chr4:43439862-43439921	mm|4qA5	100213	Rusc2	RUN and SH3 domain containing 2			0.159851	1.16376	0.586054	0.955562		0.0103276	0.805382	0.000573152	0.703839		3.11129e-06	10.3564	0.239429	0.911813
62470	381	150	0	A_65_P15245	chr1:62843298-62843357	mm|1qC2	18187	Nrp2	neuropilin 2			0.025429	1.52591	0.114638	1.10836		0.506283	1.05633	0.0080962	0.705923		0.000355251	2.78038	0.462386	0.945528
